# Supplementary material for: Genome-wide characterization of the bHLH gene family in Gynostemma pentaphyllum reveals its potential role in the regulation of gypenoside biosynthesis
Source: BMC Plant Biol. 2024 Mar 20;24:205. doi: 10.1186/s12870-024-04879-y (PMC10953245; doi:10.1186/s12870-024-04879-y)
Supplement: Supplementary file 1 — Additional file 1: Table S1. Characteristics of the 111 bHLH genes in Gynostemma pentaphyllum of this study. [file 12870_2024_4879_MOESM1_ESM.xlsx]

## Sheet: Table S1
Additional file 1: Table S1. Characteristics of the 111 bHLH genes in Gynostemma pentaphyllum of this study
Gene Family	Gene name	Gene ID	Amino acids	PI	MW(kDa)	Localization	Amino acid sequences
Ia	GpbHLH103	Gp11g_006700.1	334	6.32	36.4469	Nuclear	MSVENGGGRQDHTLSWENQTWALLNSCSDGEEKSSKQLLRSSSDSPTLGTHPQPPIPMPLVGKKRGRDVGMMTKNNDTDNDNQRDENGKSGGVSVVVVGESDHEMHIWTERERRKKMRNMFANLHALLPQLPAKADKSTIVDEAVNYIKTLQQTVQKLQTQKDERFQNNLSASASASVLTSTFGHDHQLKLPCEASNREAFLADQGSSNDLSAVLLSNGSNGAAANAISGRYNSSALMFQTWTSSNVVLSIYGGEAQIGVCSVKKAGLFSTICYVLEKHKIEVVSAHVSSDFNRSMFMIQARINRGSDLIAEALLVEDIFKQAAGEIIFWLSS*
	GpbHLH60	Gp7g_003250.1	419	5.65	47.0998	Nuclear	MDKDENFSDPTMPPSFSTLHQDYNLPQSSHHHLLLHHHNHPQDQFMKSRSVETSGENATGILSNYFLNNPQQQQYLLPPHQQITSLEKLAFGDVMQFSDFGPKLSLNGQNNKFSADDQDGDSAGIDPVYFLKFPVLNERDQMAMVEGDIKEAENRTIAEDGEGRVSEHSSVQIRSENENNNGGKNKRKRVRTVKTSEEVESQRMTHIAVERNRRKQMNEHLRVLRSLMPGSYVQRGDQASIIGGAIEFVRELEQLLQCLESQKRRRLLGESPTIQPGFAPPSDSSSQLQTPPFLPPGSVLPNQNDNQIKVMDFETTTAMIREETAESKSCLADVEVKVLGFDAMIKILSRRRPGQLIKAIAALEDLQLNILHTNITTIEQTVLYSFNVKVASESRFTAE…
	GpbHLH62	Gp7g_005550.1	191	8.55	21.2827	Nuclear	MSHIAVERNRRRQMNEHLRVLRSLTPCFYIKRGDQASIIGGVIEFIKELHQVLQSLESNKRRKSLSPSPGPSPRPLPPPQQLADTPFGFESIGKEVGACCNSSVADVEAKISGSNVLLKIISRRIPGQLVKMIAVLERLSFEVLHLNISSMEDTVLYSFVVKIGLECQLSLEELAYEVQQSFCSQLYLCN*
	GpbHLH7	Gp1g_020950.1	342	5	37.1589	Nuclear	MVIDSLAHFFQQNEEFVDNTDFESSDDLLSIFESLESVAEFTMINDDVDAVKDGDQETTSLVFSETELDPSSPMSKRLKMTATTPVTGFSPSCEDGNQDGGPKISHITVERNRRKQMNEHLSVLRSLMPCFYVKKGDQASIIGGVVEYIKELQQVLQSLEAKKQRKVYSEVLSPRLVSSPRKPPLSPRLNLPISPRTPQPTSPYSKPPRLHQPPGNGTGSGGGYSLSPTAIASEPSPCNSSSTTNSSIDNANELVANSKSAIAEVEVKFTGPNVVLKTVSPSIPGQAAKIISALEELSLEILHVKITTVDETMFNSFTIKIGIECQLSAEELAHQIQQTFC*
	GpbHLH65	Gp7g_008950.1	428	7.97	48.897	Vacuole	MSYTFIVICYVFLVYSITVECWFLYSILLSLLQYRLTDSRKRLIYLFNYLPHLKQNNYSAVQLQLQLQMERLQAPILPNPNFNPCFHGEILEQSFAFEELEQAYFLTSTLESDQIPFLQMLESQPFKDPNFQTLLRLQHLNKPWEQEQEVNQIQELVELYSSPIKSEARYLNQHPNSASASASGLSSECNKNQPPHCCYSRRTQMAKTSPATKERRKRKRTRPAKNKEEVESQRMTHIAVERNRRRQMNDHLNVIKSLIPTSYVQRGDQASIIGGAIDFVKELEQLLESLEAQRKGEKGGCNGEYSPAPTSSSAMAMASNGLVMERRIGEGVCAEHKSEVAEIEVTLIQTHVNLKIKCPKRQGQLLKTIVALEDLRLTVLHLNITTSQATATMLYSFNL…
	GpbHLH57	Gp6g_024040.1	229	9.44	26.1573	Nuclear	MSHQGGIRKKRKRKAKVCKNKEEAETQRMTHITVERNRRKQMNEHLAVLRSLMPESYLQRGDQASIVGGAVEFVKELEHLLSTLEAKKLKIVQKQENEESSIINTKLFSPPFAQFFMQPQYNWSQFSNKFTSKSKASTADIEVTLIETHANLRILTRKSHRQLINLISGFQTLHLTILHLNVTNIDPLVLYSISAKVEEGCQLRTVDDIAAAIHHMLRLIEEEALLSC*
	GpbHLH23	Gp3g_013410.1	338	9.14	38.0888	Nuclear	MALEAVVFPQDRFRYNSNLGGGNWSNDFGKEDQDFLGNQTEFFPFNYYGGYWDSSMDRNSNELHLPNTDPSLEIATTRNETRQLDTVAVSATRAVQRGGARRRPRRRRLKSLKNREEIENQRMTHITVERNRRKQMNQYLSVLRSLMPDSCVQRGDQASIIGGAINFVKELEQKVHFLSAQTDVKVNSNGSPNSIPFSHFFSFPHYSTTPTPPPPPSDTGSYRPPPAISANDHQPAVTNVAIMSNQIHSSVADIEVTKVDSHANLKIRTKKLPKQLLKLVSGLQNLHLTVLHLNVSTVDQIALYSLSVKVEEECRLSSVDEIARALYQLLSRIREEA*
	GpbHLH80	Gp8g_004740.1	293	5.34	33.3977	Nuclear	MALDAVVFPQDPLNYNGNKDLYSLFGGGNWISNIGLELDFLENQTENDFPFNKWNSSPSSVSVMVPNVNHLEGESRSRQIRPRRRRIKSRKNKEEIENQRMTHIAVERNRRKQMNEYLSVLRSLMPDSYIQRGDQASIIGGAINYVKELEQKVQILSTVKTDSEGNNINSIKPFSEFFSFPQFSAMGEEEEEEEAEGERECSIADIEVTMVENHANLKIRSKKRPKQLLKLVAGLHSLFLTVLHLNISTIDQIVLYSLSVKVEDDCKLNSVDEIATALHQLLTRIEEESLLN*
	GpbHLH68	Gp7g_012580.1	301	6.13	33.9214	Cytoplasmic	MAFETVVVPQDTFSYVFKDFCSFGGGGAAWNFDYGFQEEDNHLEKKLALNWEASPEECSIDQPLPGVFYPPVEPPPTTGRRKRRRTRNTKNKEEIENQRMTHIAVERNRRKQMNEYLAVLRSLMPSSYVQRGDQASIIGGAINFVKELEQQLQFIKAHKEETTPQPPLENGGRLSPFAQFFSFPQYSTQETQCKNPGSESGPTAQNHWAAGDIEVTMVDRHANLKILSKKRPRQLLKMVAGFQSLRLNILHLNVTTLDQMVLYSVSIKVEEGCQLNTVDEIAAAVNQILLAIQEEAAAFS*
Ib	GpbHLH59	Gp6g_025700.1	244	6	27.8696	Nuclear	MDCIESPFPFDQVDELFPLPSLPSIDISIPELPLISSKDKTNKPKNESRRKSPTTSDDIERDLNGNENKRKKIIHRDVERQRRQEMSTLYSTLRTLLPLQYLKGKRSICDHMHETVKYIHEMQNKIQQLSHKRDELKRLFGECPNAATVETLHSSERDSLVVKPRYGGVQVVLDTATQHRLPISNVVEALADEGHQIISCITTKINDRFLHTVESESVDIGGQTVDLSDLQLKLTNLEYFPLD*
	GpbHLH8	Gp1g_022070.1	187	5.99	21.3112	Nuclear	MDNIIDYEDTNNEKSNDENRKKLHRDTERKRRQEMASLYASLRTLLPIEYLKGKRSVADQTNEAVNYIKDLEMKISRLSARRDKLKKLQDNVGFVDFECGTSNNGESCCVSICPNHSQDGFEVHIVSELLPTKAMHVLLEEGFSVGRCTSTKLANERFLHTIYVEVSELMNFNLSELQCKIAMAIS*
	GpbHLH99	Gp11g_001460.1	206	6.53	23.2766	Cytoplasmic	MDGKIQSSLPKVERRIVEKNRRNQMKILYSRLNSLLPNQDSKDITLTVPDQIDQAINYIKHKEMKLKLANEKKERLMVKKSLETSSSSSAGTSRCSITAPQIKIQEMGTTLEIVLTTGLEYQFLFNEIISVLHQEGADVANASYSVVGASVFHTVHAEIGGDSVCEFGAAKVKERLKRLVYGSTSDMEMKTEWWDFEFHPETWDF*
	GpbHLH4	Gp1g_013660.1	205	7.87	23.0475	Chloroplast	MDRPAPPHPPASSISSTSTDKVERRIVEKNRRNHMKILFSQLNSLLPNPPSKVRPASSLSDQIDEAIDYIKSLKMKLKMYNEKKDDLLGKKRLSTMSADVETSSNSPQIKIREMGSALEVVLTTGLDEQFIFYEIINIFNEERAEIISASYSVIRKTVFSTLHAEIEDIMNEFGATKIKERLKRLVLDRLSDAELQPAAADKAI*
II	GpbHLH35	Gp5g_003010.1	499	5.59	55.3321	Nuclear	MYEDTTGCCSDPNSISLAAGAGATVNEVSENGFSQSIAHISSLPSFPQPLMAGSNGETHHNFEENLNLPMDELSYHQHHHHHHHREGDAMELEFQQQVAGFNNSPHDTNNPNLVQEVANWDPNQMQEMGHFNHHHHQTQEPPFHDSTLAYNSQAPDLLNFFNMPRCSNSSLLPNSSISFSNLGGGGGGFVGSDVPTNGVDNSNPSATSLSILYDPLFHLNLPPQPPLFRELFHSLPHGFGLPASSRGGSLFGEGDIEREGSGGIYEDGDGSGVLEFTRDMADCIGKGRDGKMTKHFATERQRRVQLNDKYKALRSLVPNPTKTDRASIVGDAIEYIKELLRTVKELKLLVEKKRCSRERSKRHRTAEEDGSAWDVESSNVKPLGDTADDQTYNLRSSWL…
IIIa	GpbHLH6	Gp1g_017480.1	310	4.92	35.1929	Nuclear	MFDMEQVGNSLMNIPDLELQDFIHGDNFDQYVNLIRGECEDPIFNFDLDLMNGCLIDDRFGPNTEFILNSNVINHSDPNSSLFSNLESFNSDMKRIEDEDEDDDADDTSIENSSITTSTIKKPKVDRSRTLVSERKRRGRMKEKLYSLRSLVPNITKMDKASIVGDAVLYVKELQMQAKKLKAEISVLESSINGTELYRGSTEKEKKTQISRSNHLLPKKIVQMDVFQVEERGFYFRLVCKVAEGVAISLYKVLESLTSFSIQTSNLASAADRFVLTATINVRDCEQEMNLPNLKLWLTGALLNHGFEF*
	GpbHLH101	Gp11g_004720.1	616	4.94	69.3454	Nuclear	MLNIAIIMQNLMERLKPLVGCKGWDYCVLWKLSQDQRCIEWMDCCCAGAENNQNGGEELVFPVSQVIPCRDTICPHPRAGSCDLLAQLPCSIPLNSGVYIQTLLSNQPKWLNFSNGTDTTALEETVGTKALIPFPFGLIELFVAKQVSEDQNVIDFVTTQCSISIEQEAIMNSSNMDTNFSVDVNVTNDQSKAFLADDNVLKDSDGQFQAPGSAAPTLENLNMGYDISLDRIRLCSSPMNFLQQFNYSSESRNKNEFFHECSQDSFLSDKQGNPYKFSAENEFQEVDMMQRSLINNTANIHMQFKDNNECKEQQGEEKDSIKHENGRSDSISDCSDQIDDEDDAIAKYRRRTGQGPQSKNLVAERKRRKKLNERLYNLRALVPKISKMDKASILGDAID…
	GpbHLH24	Gp4g_001810.1	483	6.22	54.6048	Nuclear	MRSFEGVLECFRTTFVETRSWDYCIIWKSRDDSSNSRFIDWVDCCCIGGNTDVDVKREKGANELCKDTKFKHVIRTKACQELAHFPSWISLSSGIYGDVFISNQPMWLTSVDVSTSNCSRELTGTRVLIPISDGIVELFGTKHIPRDGEIIDFVIAQCNFFLKGELAAQSELDVSLSQQSLHSSSKYYLLNLPDPRPFKTTLQILPPASPSSSLPSCERSSSASKPSSEHPYFDSHSTIISHEFFNQPIGSENPISHEDIPIQEAYMASEFSNISQKDQAKTGGRQGKDFHSKNLVAERKRRDRIRDRLYSLRAVVPNISKMDRASIIGDAIDYIKELEENAKKLRNELFQFEHEDCQKNKQLKFSSSERKEDGAGYQSLANHDGPTSILVEAEGQPME…
IIIb	GpbHLH10	Gp2g_000220.1	472	5.52	52.2137	Nuclear	MLPNPKSNGILWMNGQEEDAAAAASSLCWTRNMNMNNNDESYNIPTHSASFKSMLESDWFINTPPSSNQNVPFPSIPNDDFLLHPIDSHKSCFSSLLNFDNAFDLGCDTANLNVNTLLASNSNSPLFMGFTSLPQSQSLSHELSLINSELHPSFGTGFNEPPFHSFDVSGNVHAHSHSHSKVLRPLQVLPQIGAQPTLFQKRAASSHRDGVGVDKLEEQGTMWMDKDKDEVVDDDEIEDDDDVSLSRLNYDSDEFNEYSKLNLNGTNTASGDHKGKKKGGLPAKNLMAERRRRKKLNDRLYMLRSVVPKISKMDRASILGDAIDYLKELLQRINDLHTELESTPPASLLQPSATFHPLTPTPPTLPSRVKEELCPISLSSPKSQPARVEVRMREGRAVN…
	GpbHLH20	Gp3g_005120.1	547	5.39	59.7218	Nuclear	MLSRVGNVLWMENRQDENEAINNNGNNHFDPTNCVVLENKDEMSSLSTFKSMLEVDDGWCLAGNSIQNQAEINEITFSQSFNDHPDNLLLHTGDSSSSCSPSSSVFNNIDPSQLRFFLPPNSTFSSLHKVISSNPLEHGFDLGTEVGFLDVQASNASTLLNNGGGILTGFADLSPNSQINTPNLCLGSQLNTTNLPQLSENCSGLVAGFRGFEENLGNALFPNRSKLLRPLESFPSVGAQPTLFQKRAALRKNLADKGSNMGVLSSEGGWFSNRIELEGGLGKNELSDENGKKRKMMYGDDLLQDGNFDTSSFNYDSDEFTETNKIGENGRSVGNTSNANSTVTGGDQKGKKKGLPAKNLMAERRRRKKLNDRLYMLRSVVPKISKMDRASILGDAIEY…
	GpbHLH70	Gp7g_013080.1	315	4.84	35.9695	Nuclear	MEFDEHIFLEELLALRRETNWDSIPTEINNFCSNIWNFDYNFDQNTLNFHPNSSSGTFSTQNLDEFYHSSTNEFSVPEIADSAMEIAPLPFQTDNPDVEGEEEDLGFLGNEIPNLEVETACKIEENQSPEIPVFNIVRKNRGKKLQGQPSKNLMAERRRRKRLNDRLSMLRSIVPKISKMDRTAILADAIEYMKDLLEKIGKMQNEVDCEKGLKEMSEFNFKETKPNEIVFEVESRNGKTRIEMSCVGKQGLVLSTVNTIEALGFEIQHCVISCFNDFALQASCSQELKHRTEVKPEELKEALFRNAGYGGSCL*
	GpbHLH91	Gp9g_008730.1	343	4.83	39.2362	Nuclear	MEMNQDYFLEELMALRREMSCDLAIPTEMSDLNFDFFDQNSHNFFSNSSFLESSFPNFQIGEQNLSYLLNEELVRYPLSIDQFSVAAPQSNGDSISTFGTVESTPSYNMEVYNGDHYPITSMEEEELGILEDEIHDLEVQASCKLEPAQSPEIHVFNFGHKNSSKKLQGQPSKNLMAERRRRKRLNDRLSMLRSIVPKITKMDRTAILADAIDYVKELLEKIKNLQREIEVENPNPFETMSSFRDVKPNEYLVRNSPKFDVERRNSNTRIEICCAAKPGLLLSTVNTIEALGLDIQQCVISCFNDFAIQASCSEEMEHRRALRTDEVKQALFENAGYAGRCL*
	GpbHLH31	Gp4g_018860.1	341	5.1	38.4121	Nuclear	MELSQHGFLEELLASGKDSSWTSFSNGLNDFFPNGWNFDSFNENQVMGSSNPHFPTIQSPSDFSFNDYQIYTNFLEGFTMPELDSSSYTKNVETPPFLSHEDNISNNNGNDFPCVMEDVEENGFLERENHGVCKEEMDHQVSVCEIPDFKMGLGEGKKNSKSKRIEGQPSKNLMAERRRRKRLNDRLSMLRAIVPKISKMDRTSILGDTIDYMKELLERINDLKEEEMGKDSKPKSLNGISKEMKSHEVLVRNSPKFDVERREMETRIEICCATRPGLLLSTVNTLEALGLEIHQCVISCFNDFSMQASCSEGSGQKAVVSSGDIKEALFRNAGYGGKCL*
IIIc	GpbHLH82	Gp8g_011800.1	226	5.78	25.8976	Cytoplasmic	MDNITDEYNYYWETNMFLQTEEIDSWGLDEAFNGLNASNSQTVSSKNILLERKRRKKLNDSILALRAVVPNITKMDKASAVKDAIEYIKELQEQEKEIEAEILKLRASIQKSATSHFNHQPQNSNKKGMNHSNQSFPLEILDLSVTWMGERRMVVSLTCNRRKDTIWKVYRLIESLGLKIITATANVLDQRILKTIYIEAEEEEKDEIKIKIETAMAATMINGAP*
	GpbHLH83	Gp8g_011810.1	243	4.76	27.6903	Nuclear	MDNILDEYNNYWETNMFLQTEEFDRWGLDEAFYGSYDSSSPDGMSLSLEASKNILSERNRRKKLNDRLLALRAVVPNITKMDKASIIKDAIDYIQELREQEKRIEEEISDLESGNFNKNQVFDFNYQVLNSKNKRFNTHLGCQDSTESNASFPIEVLDFSVNYMGEKTIVVSLTCNRKADTMLKLCKVIESLKLKIITANITVVSGRLLNTLFIEADQVDEDELKMKITTAIAAISDPQGPI*
	GpbHLH46	Gp6g_016790.1	249	5.52	28.4186	Nuclear	MDNIRDEYKNYWETNIFLQAEELDSWGIDEALSSYYDSSSPEGVFPSSVASKNIVLERNRRRKLNDRLFALRSVVPNISKMDKASIIKDAIDYIQDLHEQEKRIEAEIIQLESGKLKKISTTGYEFDQDVPVFVRSKKKKKSTEQICFDSTGSRTFPIEILDLSVTYMGEKTMVVSLTCSKRADTMVKLCEVFESLKFKIITVNISTVSGRLLKTVFVEAEQQERDLLKFKIETAIAVLNDPQSPMSI*
IIId	GpbHLH55	Gp6g_022370.1	509	5.88	56.1653	Nuclear	MMGEKFWVKEENRALVDSVLGSEACEFLISLATSNVLSETLQFPVGDTSVNQGLIQLLEGSSWNYAIFWRVVSLKSGALALVWGDGNCRDLKIGNAVSGEDGQLGGGGGEKKEELKRRVLQILRSSFGVSDNDGFGTRLDGMSDVEMLYRTSMYYKFMCDSGCSLVDTYRSGKSLWASDVLSCLRNYQSRALLANVAGLQTLVFVPVKSGIVELGSVKSIPEEHSVLELVKAAFGGSNTTQLKVFPRIFGHELSLGGTKPRSLSINFSPKVEDDAHFSSEGYELQGLGANHIFGNSSNGCRSDDNEGKIFSHVNQEIVEGFNAQTRMSTSEFPMDETSPQGDERKPRKRGRKPANGREEPLNHVEAERQRREKLNQRFYALRAVVPNISKMDKASLLGD…
	GpbHLH64	Gp7g_008040.1	616	5.93	68.1314	Nuclear	MKLEGVLGGSVVGKDEDKNVVASVIGPRAFNYLMSCPVSNENLFMAVKNDENWQNKLSDLVERPNSSDFSWNYAIFWQLSHSKSGEWVLGWGDGSCREPRDGDETEATQILSLRFEDESHQRMKKRALQKLHTLFGGSDEDNYALVLDRVTDTEMFFLASMYFSFPRGDGGPGKCLASGKHIWFLDVLNSPSEYCVRSYLAKSAGIRTVVLVPTDVGVVELGSVRSVSESLELVQLIRSLFSSQHSVDRVRSSAVMSMGAERIDENTTFASLGVAERGEGVPKVFGLNLNSGNMGRSHFREKLAVRKMDDRSFEPYANGGRIQFQSPRNGVHSPNLAHVHGHKQGNPTEIYGSPSPTVNNNHEVVNVAGDEFCLNPYQSQKLMQMHIDFSMATSRPAVV…
	GpbHLH84	Gp8g_012230.1	483	6.53	54.7308	Nuclear	MMGSRNGINEEETAIFAAVLGTEALDYLKSSSFRIENLQLMIKNDDHNLQTKLSDLVENPNPSKFSWNYAIFWQVSRSKSGQDWILNWGDGSCREPVAGEKRPISGENRISNLEEQRKQEMRKKVLQKLHFLFEGDDFALGLDKVTETEMFFLASMYFSFKLGQGQGGPGKCMESKKHFWIFDSFKPNFDYCVRSFLGKSSGFRTIVLVPTDCGVLELGSVRTVPENLEAVELFKHQFSSQSLQIKSPFQEKNKRMKIFGHDLNLEVEENSGFQLGLSKSRHNHEELSEVLEIDHGSEKPKKRGRKPGNGRGEPLNHVEAERQRREKLNQRFYALRAVVPNVSKMDKASLLEDTINYINELQAKVSALEAEKDKFGRCSSSSSVPLLEEVDSSDEEKKS…
IIIe	GpbHLH58	Gp6g_024120.1	672	5.09	73.9013	Nuclear	MTDFRLPPAMNLWPEENASMIDSFITTDLSSYWLTPPPETSKPNPQSQPSMAVFNQESLQQRLQALIENALENWTYAIFWQSSYDFSGGSVLGWGDGYYKGEEDKEKGKLEMNTSKSEQEHRKKVLRELNSLISGSPASEDDAVDEIVTDTEWFFLVSMTQSFMTGVGLPGQSFFNSSPVWVVGSDRLSSSVCERARQGEVFGLKTMVCIPSANGVVELGSTETIFQSSDLMNKVRVLFNFNNLEMESWPVSGVDQGEENDPSSLWICEPSNGVEIKDSVNDNNNNNIGVSAPAHANAPTPAPSTSQPISKTTQTENTKSSVLMETPSSVPSQKNQQSHPQSRPSHAQSFFTKELNFSEFGYENGTLKNGNSHSLKPESGEILSFESKRNSCVNTSSLL…
	GpbHLH37	Gp5g_008660.1	622	5.74	68.3284	Nuclear	MNLWTDENASVMDAFMSSDLSSYWAPTTSQSQSQPPQSSSSTPNDPCKSQIFNQESLQHRLQALIDGSRESWTYAIFWQSSYDYSGASVLGWGDGYYKGEEDKGKKTKGKAKVVSTAAEQAHRKKVLRELNSLISGNASGPDDAIDEEVTDTEWFFLVSMTQSFGNGVGFPSQAFFNSTPIWVSGADKLAAASCERARQGSVFGLRTMVCIPSANGVVEMGSTEVIYRTSDLMNKVRVLFDFNNHNLEMGSWNLGGDEGENDPSEIWINEPSSTIEMKDSLVPLKGIHSENPSSSSLTETLSAIHVPPKQSQGFLTFSDHGNSSHSNSFKPESGGMLSFGNGNGNGNGSLFSGHSQYVAEENEKKRSPPSRSSNEEGILSFTSGVVLPSSGKVKSGSAA…
	GpbHLH106	Gp11g_011050.1	367	6.62	40.3918	Nuclear	MAELVISPSSPASLVSFSHEIPSALQQRLRLLVQSQPVWWAYSIFWQTATGDNGGLFLTWRDGHFQPNCSDSSSQKNQISESEQNVVDVEWFYMMSLARSFNAGDGVPGKALSSGAVVWLTGSHELEFYNCDRAKEAKMHGIETLVCIPTPCGVLEMDSDSPLMNASNGTAGGKKSVGSKKRGRKPNLTRDNALNHVEAERQRREKLNNRFYALRSVVPNVSRMDKASLLSDAVSYINALKSKLDDAESQLRQAKKTRPETGDTMDNQSATTSVDQTKPNNAAGLSIRFEIEVKIIGVNALIRVQSEIVNYAPAKLMMAFRDLEFKINHASVNIVNDLMIQDVVITVPEGMGKDEAVKIALLSRLE*
	GpbHLH38	Gp5g_009350.1	1077	7.35	119.758	Nuclear	MNDHIISPSSSPNSLVSVCHETPPTLQQRLQFILHNRPEWWVYSIFWQASKDMNENLVLTWRDGHFRGTRQFASIRPNAGFDSDRKKEGNKDHMMFHDLFYDELVINRMEDDGDVTNLEWYYTVSVTRSFGVADSVIGRVFDSGAYVWLTAEDGLNLYECERVREARMRGIQTLVFVSTSAGVLELGSSDLIKQDWSLAQSAKSLFGSGQYASFLPYRKEEERDVGITTHVPIHTVPSSCGGDITLSSGAKLQGSSSESLSDSDGNFASAEKIISSSMRKKGKKAANRMESSSPVNHVEAERQRRQKLNHRFYALRSVVPNVSKMDKASLLADAVVYINELKSKVQSMESKLKSSQQQNGNTSTKTMCIFDQNRSSSMVDQTKRASSTSTNNYIGNTMN…
IIIf	GpbHLH39	Gp5g_011610.1	550	5.98	62.078	Nuclear	MGLLRSEQLRELYKSLLIGETDQRVKKPPASLSPEDLSDAEWYYLVCMSFVFNQGQGLPGRALADDRTVWLCNAQYAESSVFSRSLLAKSASIQTVVCFPYLGGVIELGVTEKVSEDPSFLQHIKDFLLKFSKPICSNKSSSAAYKDDNGKEPMCAKFDSEILEVLALGNLYSSTGVKEVNGIQRKANEEFSIDSLDDCSNGCQQNHQMEDSLKLGADDGASHFFLDDDFTCGLKGADNLPLKELQSFNNNKSNSLDLRTDEDMHYRRTLFSVLGSSTQLVGSPSFHNFSSRSSFIQWKKGMVERNMPHVQQKMLKKILFTVPLLSNRCPPNCLKEGEKSTLKHENNDLCMKNVIHEKFRENEKFMALKSMLPSLNEINKVSILNDTIKYLKMLEARVQ…
	GpbHLH54	Gp6g_021730.1	668	6.37	74.3961	Nuclear	MGSPPPFTSLLLQTMLQSAVQSVQWTYTLFWQFQTQQRMLVWADGYYNGAIKTRKTVQPMEVSTEEASLHRSQQLKDLYDSLSTTAGESNQPLRRPCTALSPEDLTESEWFYLMCISFSFPPGVGLPGKAYAANQHVWITGANEIDSQTFSRAILAKSARIKTVVCIPLMDGVVELGTTLTVKEDSGFIQHIRSIFSKPHYSRPPKPALSEVSTSNSATSFDHCSNLYSSPVPAQLPENQQGEDHDKNNSAADSDFVTKTSHGRCPSSEAVAAVTTAGEPSELMQLELPKDICVGSPDDGSNNLDADVQWFTMPQSGNSEDIQLLADSYKNESEQRRFMLREPSNHELQPPPRETPPAAELTDEDTHYAHMISTILQNQQSDSSSIGGVICSSQSAFSK…
IVa	GpbHLH104	Gp11g_008720.1	331	7.65	36.941	Nuclear	MIVLSDLGMEDNGFVNEWQKSSMDELAAAFGENLHNSYSQANFDQKASLNNSHSAIFGYVKQLKADGWDSFQTDHLSNSQAAVYPVGSVFGSNYANQMGFMKPKEEAVCTQSISNLPSDMLVSQGSFCNQNLVTKSYRPMKKTATSNRFSQAQDHIIAERKRREKLSQRFIALSAIIPGLKKMDKASVLGDAIKYLKQLQEKVKVLEEQTRRKDIESAVFVKKSQVFADGNSTSNQDFSSSPSNEPLPEIEARFCDKNVLIRIHCEKRKDIIEKTVAEIEKLHLTIVNSSIMTFGSLALDITIIAEMDKDFGLTVKDVVKKLQSNLSLFQ*
	GpbHLH30	Gp4g_018740.1	335	6.03	37.4363	Nuclear	MEISSPKWLSEMDLESAIIDDFQMNPFDYTLNELSFQSFSDESYTSYSNLDHSIQTPSPSPTLAAVERPSKQPKTTGSWNSKAASSSSSHIISFENMKSSPAHSEKVLILKPKTEMGCDGNIDFSSVMIAKENRNCSSKNEQGIKRKAMTVVPMNRNHDSVAKDHVIAERKRREKLSQRFVALSAQIPGLTKMDKASILGQAITYVKELQERLKVAEQQAAKTTVESVVFVNRSNNLSTEDDDSDEDSSSDRAIPDIEARFSDKDVLLRIHGDRRKGCLSNILNMIEKLNLTVINSSALPFGHSRLDITIVARMEDDFCMTMKDLVQKLRQTFS*
	GpbHLH29	Gp4g_018730.1	348	7.11	38.4987	Nuclear	MEISSAKWISEWEMEDATLINQFQMSPLDFTLDGLTFQTFSDESFSTAPDFHESPVHSMAMERPTKQLKTADSWNSSTGTGTNHGHGQITPKKADSSSSSPHIICFENLKSSQANNSRKFVCDVKGSIKPKMEMVFECDGNMNQGSSRYGQGIKRAAVGSMNRTPSYAQDHVIAERKRREKLSQRFIALSALIPGLKKIDKASILGDAVGYIKELQERLKVVEEQAAKMSPESSVSVKRSNLYSSVSDDNSTSDEDSFVTGREVPEIEARVLDKDVLIRIHCGKRKGCLSHLLSKIEKLNLTIVSSNVLPFGHAKLDITIVAQVGADFCMTVEDLVKNLRQTLIQFK*
IVb	GpbHLH61	Gp7g_004300.1	221	5.27	24.4967	Cytoplasmic	MDPLEDASCWDFLDYSLFVGADDNIINPNNNCSDSGVEIDVSAGLIASEESECSRKRARDGSCTGLSSKACREKLRRERLNDKFLDLSAALEPGRPSKTNKPAILDDAIRVLNQLKNEAEELKETNEKLREEVESLKAEKNDLRKEKSILKEDKERMELQLKAIAMTPTGLIPGHPAAYHHGAAGKMPVFPGYGLIPMWQYLPPSIHDTSRDHELRPPAA*
	GpbHLH2	Gp1g_010130.1	642	5.69	70.231	Nuclear	MDQLIRHDAFIQNPDLSQPSSSQRSEGEFKDSVTARKLQKADREKLRRDRLNEQFVELGNVLDPDRPKNDKATILMDTILLLKDLTSQVDKLKAEYGTLTEESRELTQEKNDLREEKASLKSDIENLNAQYHQRLRAMYPWASIDHSVVMAPPPFPFPVPMQMPPGSFPMHPSLQPYPFYGNQNPGVIANPCSTFVPYITPNSLVEQQSSQYAPPIIHQSNQSHNLSKQDSGNKSSGESKIEKSEDSIEVTTDLELKTPGFTTDQDISFEQPKGGPRLDVALEEGTITGNKTKRTTTILRKQSNDMNAERDMGGGGGSGEPQLQIALNQSRLKTLTPAMAVVSTSLASQLSGLRFSSDNSHSLFQQVHSHIRLASSRKGSRGVITMAGSGKFFVGGNWK…
	GpbHLH33	Gp4g_021010.1	317	6.27	35.1961	Nuclear	MEQWKTADFSSLHTPSILPHNQHLDSRSRPDVEVKDPIAVRKIQKADREKLRRDRLNEHFLELGNTLDPDRPKNDKATILTDTIQMLKDLTAEVNRLKADYEALSEESRELTQEKNELREEKASIKSDIENLNAQYQQRLRVMFPWAAMDPSVVMGPPYSYPVPVPVPPGSIPMHPSLQPFTFFGNQNPGAIPNPGSTFIPYPTAANHPIEQPSAQYASNSHISSKQDSKSKSSDQHRRSNVETCAESNDVATDLELKMPGSSAQQDISSGSKKGKQSQRKEKSATDCSSSSRVSSSQIFQDSSSNSVGDVPKLNN*
IVc	GpbHLH36	Gp5g_005030.1	236	6.64	25.6854	Nuclear	MVSPENTNWLFDYALMDDIPVADANFSGGPTTGFSWSIPALNASSNVSLEIDGSMVESDGLKEPGSKKRVRTESGCASSSKACREKLRRDRLNDKFLELGAILEPGRPPKTDKAAILIDAVRMVTQLRGEAQMLKDSNTSLSEKIKELKTEKNELRDEKQRLKLEKDKLEQQLKGMSAQPGFLPPAIPAAYAAQGQAPGNKLVPFMGYPGVAMWQFMPPAAVDTSQDHVLRPPVA*
	GpbHLH93	Gp9g_014240.1	234	6.84	25.8605	Nuclear	MVSPENPNWLFDYGLIDDIPVPDANFPVSTSSFSWAVQTLNCPPDVGVEIDGSLADLDSRLEPGSRKRVRSDSCSVSSSKACREKLRRDRLNDKFVELGSILDPGRPPKTDKAAILLDAVRMVTQLRSEAQKLKESNSSLHEKIKELKTEKNELRDEKQRLKVDKEKLEQQMKSVHAQPGFLPPAIPTYAAQGQAPGNKLVPFIGYPGIAMWQFMSPAAVDTSQDHVLRPPVA*
	GpbHLH3	Gp1g_012800.1	238	7.67	26.8697	Nuclear	MHYLLPFKQSMEYSSGNSNWLYDYPLMEDLPGDFSSQSISFSWSHPSLNFPSKDCVEVDCSYGDLDSLPKIGQKRPRAETSAASGSKAGREKLRRDKLNERFLELASILEPERPPKTDKIAILSDAIKMMTDLQCETQKLKESKDELKVKIKELKAEKNELRDEKQRLRAEKEKLELQVKAVNTRSSFHRPPSTAEAQAAGNKLMPFVGYPGIAMWQFLPPASVDISQDHVLRPPVA*
	GpbHLH21	Gp3g_006330.1	227	7.02	25.5311	Nuclear	MGSSENMDWVFDYGLIENIPVLGGDLPSLDPLAVTWPSHIFRTDFDDDDSPPRQDDLKETGSRKRMSSGSCEFSSKARREKIRRDRLNDRFLELNSILSHGRTSKIDKSAILGDAVQMIKQLKDEAQKLKECNKNFQEKINETKAEKNELRDEKQKLKEAKDKLKQKMKASSTEQGFLSHTMAATSHVVGGKLVPLMGYPGLCMWQFMPPGAIDTSQDHILHPPVA*
IVd	GpbHLH34	Gp5g_001660.1	244	7.75	28.192	Nuclear	MDDIFPVEWHSDLFWFETTTTATTTPTPASSFVPYNSYSSRNYGDVNNSGNFQKKMIEFLRKKWREKRDAEAEEDLEREKGRRHMINERIRREKQKQSYLALHTMLPIGTKSDKNSVVQMATRTIQELKTYEAMLERRKLELEMKLIEKREKENGTVIKLRVANPSCGINSMLAVLNFLENVGVNARAIHTTFSDTEFSAQLVIDTEMGAAEVERALQVTLSGVERKLRGYCQEDQDSHKKPY*
	GpbHLH44	Gp6g_012640.1	516	7.19	57.4853	Nuclear	MDIAFFQLDEGDRRDFLRAVMHSFGCTYICLWSSLPQPSNRLRFLDGLFHEENSQPSSSSGSLAQLLFGEYRQLEFSVEDWLVPGLAHKNNVACLKLEESELQTYASAEVQRRFYAAARIQTSIFLGCINGEVELGFSNVSQVNIPMIISNLVPGDIAPQVLRELAQPNPNPNPPSSSSSSLRSLSMDSPDSSSLLFNVIQSTSHIPEAFQDIPLQQPVSATISPHQHSMDAIFAQTRNLQFPTPEAENEAMTRAILAVLSPPMHRPLGGVPPSYRSNVKTSAFKKYARHLSPAGQIKASLSRQSMMKRSIDFLRNLNLLRFRERVQTSRPTSSQLHHVISERRRREKLNDSFQALKSLLPPGTKKDKGSVLTSTREYVSSLKAKVAELIQKNQLLEAQ…
	GpbHLH13	Gp2g_010820.1	259	6.67	29.2355	Nuclear	MLAVSSPLFSTHGWPLMEEYPIAIYDQSYLFPSTLETSESLPLPPLQRNSEVDQYRYHYSNTPSPEGSGGGVGINDTKILKMAKKLSHNASERDRRKKINSLYSSLRSLLPSTDQMKKLSNPATISRILSYIPEMQQEVEGLMRMKEELLTAMVGQEIQAHEEKKTKMISSASSSSSIVSASKLNQREMAIQISTNIINHNFFSQILLWLEKEGFLLLNASSFESFDGKIFHNLHLQMGNNCRMEPEILSNKLLQMFP*
Va	GpbHLH16	Gp3g_001710.1	493	8.79	53.9713	Nuclear	MIDASTVEQPPTPLAAPPASAEHLLPGGIGTYSISHISYFNQRVPKSEGSVFTVSQASSSDRNDDNSRCSSLSGNGFTLWEESAAKKGKTRKENLGEKPALREPPAKIGKWAGSTERPSQPSSSNHCNSYNSLSSSQFSRQKSQSFVEMLKSVVKVSSKEEKLDNGEGFVIKKESSSTAYEGELRINVDGKCSDQKANTPRSKHSATEQRRRSKINDRFQKLRELIPRSDQKRDKASFLLEVIEYIQFLQEKVHKHEGPPQEWYCEPAKSILPKNSFNPAVCYINQSQGINSGSAFIFAAKSDEKNMPDSPAFPGCLHNPVESEISSANTLREVNRHPGTTHKATPYSHFTPGTNESPTIKLQSRLSFDEDNKPCPVQRALCETRSCSTDVAAVSNKLK…
	GpbHLH48	Gp6g_018310.1	558	8.77	60.8715	Nuclear	MELPQPRPFGAEGTKSTHDFLSLYTHSSPQLDPRASSSQGGYLKTHDFLQPQERITKKASAKEEMDVEIPPPPAPPPPPSSVEHLHLLPGGIGTYSISHVSYFNQRLPKPEASSSVFTGAQSSSTERNDEKSNGSSFAGGSGFTLWEECAVKKGKTRKENIGGDRANEPRTSTGQWTASSSNNHYNTFSSLSSSQGIGKKNQTFMEMLKSAKSTSHDDELDDDDDFVIKKETSSSNKGDLRIKVDEKSSDQKANTPRSKHSATEQRRRSKINDRFQMLRGLIPHSDQKRDKASFLLEVVEYIQFLQEKVHKYEGSYQEWNHEMAKMMPLRNNQRPADGYVDQSRGINSVSGPALVFAAKFVEKSPSLSPNVPVSSHNQVDSDTSSATTLKAADHHSGRT…
	GpbHLH67	Gp7g_011910.1	327	5.45	36.0199	Nuclear	MRTGKNNQEDEDYEMDELIAKREGPSSTSNANNSISSSSKDLKNNDKANAVRSKHSVTEQRRRSKINERFQILRDLIPHSDQKRDTASFLLEVIEYVQYLQEKVQKYEGSYPSWNGEPTKLIPWRNSHWRMQNFVGHPQAVKNGSAPGSTYSGKFEDNISISPAMLTSSPNMGSDIVQEADITNKGLPLSIPMEGNIPIRSDSVLDQSLHVPISDSQPTECHISDNALSHLEEMTIEGGTISVSSLYSEGLLNSLTQALQNTGLDLSQASISVQVDLGKKTKAMTYGTSFYKETGNPPSVNPALMHVGDLGSGEDDSDQSKKRLRT*
	GpbHLH11	Gp2g_003350.1	982	6.58	110.581	plas	MKGKGEMVLKSRMKWVGLVGLVLSAFSLFIHFFLARFTQDGIFEYQSSSVTIFSWRPVFEHADFSPTSPLYKRLWGPVRRLESLQPDANPREYYPDPTLQSNGFIFVRIQGGFHEIRNSICDIVVISRLLNATLVIPEIQSTTSSKGISSEFKSFAYLYNEDQFIAALARDVKIVKTLPRNLKGSRRKKEIPLFKLPYSASPFFYQHHVLPVLRKHLVVELVVSDGGCLQANLPPNLEEYQRLRCRVAFHALRFREEVQDLATKILHRLRAPGRPFVAYDPGMTRETLAYYGCAELFQDVHNELIQHKRLWMRKRGIFKGKLSVNSEERRRNGSCPLMPEEVGILLRAYGYSWDTIIYVSGGEVFGGQRTLIPLHAIFENVVDRTSLSTPWELSRLYGR…
Vb	GpbHLH95	Gp10g_006090.1	241	9.14	26.9909	Nuclear	MEEKWDSSIKAMKMNWAHCNDSLEHESSSLFLPWNQLSTSEEFPSFSTIPAEDREASASKSHSQAEKRRRDRINAQLATLRKLIPKSDKMDKAALLGSAIDQVKDLKRKAMEVSKNFTVPTDMDEVTIDDSTKVGDNCRNNIAIKVSVCCDDRPELFSELIQVIKGLRLKTIRADMASVGGRIKSVLVLCNKDSDGAVCLNTVQQSLKLVLSRISSSSTASTCRIRSKRQRFFLPYHYSK*
	GpbHLH22	Gp3g_007860.1	257	8.15	28.4354	Nuclear	MAYSYDANSSIDPFLRSLENLDYGILRNGSVFSQSLVLDCEKSELVKAPIQISKKRVSEEKVITALRNHSEAERRRRERINSHLSTLRGLVPCPDKKDKATLLAEVVSQVKELKKKAAEASNGVFVPMDTDEVKVEYCGNAVDGCMSFKATLCCDYRPELLSDLKQAFDALDLKLVKAEISTLGTRVKNIFFFTSSIAENADPSEASQHLAASVHQAMSFVVDKTSSLEYSPRTTLPMMKRRRLSFFDTSSSSSGS*
	GpbHLH5	Gp1g_013910.1	262	8.77	29.0741	Chloroplast	MADFSRIYSYTSCFQTPNNGFSTNSMAIRNGLSSNSSLVLDSERDELVEAPLKFESKGVPAERSAAALKNHSEAERRRRARINTHLGSLRSIVPGGKKMDKATLLAEVISRLKVLKRAAAEVSESHMIPKETDEITVEQQEDGLDGVPYSIRASLCCDYKPGLLPDLRQALYSLDLIIKRAEIATLNGRMKNVFVLISCKEGNIETSELREFLECSVHQAIKSVLNKFSDPQEFSFTTFPNKRRRVSLFNSSSSSSIGGFW*
	GpbHLH25	Gp4g_013320.1	346	5.62	38.1315	Nuclear	MCGKEEEDRHQQQDGGECSQTIENMFQEQLFLHHQHQHEQQQQQNNDDQIIMYGDNHHHDGGRGLIFPSTSEVIPPILQPWLPLPAQLHAAATASFVTPFAYDHGPSTTDHLGRILSNTLGVGPVVHHPGSASPFGLQAELGKLTAQEIMDAKALAASKSHSEAERRRRERINNHLAKLRSLLPSTTKTDKASLLAEVIQHVKELKRQTSLIAETSPIPTEVDELTVHESSDDETGKFVIKASLCCEDRSDLLPDLIKTLKSLRLRTLKAEITTLGGRVKNVLFVTGDNDDYSSADASNSDINEQQQLNITSIQEALKAVMEKTGGDDSSSGNIKRQRTNNINIL*
	GpbHLH98	Gp10g_017520.1	326	5.81	36.329	Nuclear	MMKEEERGELFQGFQEQLLMHHQYHQMQQNGLIFPPEVSPILQPWQTTSNFNPFSNPDPFLPPLPPPSSYASFFNRSSSRNNPCLQFPYHELASSNNLGIGQMNQPFGIQGEIISKMTAQEIMDAKALAASKSHSEAERRRRERINNHLAKLRSLLPSTTKTDKASLLAEVIQHVKELKRQTTLIADISPLPTELDELSVDVDASDEDGKFVIKASLCCEDRTDLLPQIIKALKSLRLRTLKAEITTLGGRVKNVLFITGEDDDSGSGGGGDQQEAQQQQYCISSIQEALKAVMEKVCGEDQSSSGSIKRQRTNHNINIIENRSL*
	GpbHLH14	Gp2g_017170.1	229	7.78	25.5169	Nuclear	MMQPDQSSELYRFLAQNGAFDMAAAQSLSSSSSYYPSSAGISEPPLPSPHDRALAALKNHKEAEKRRRERINSHLDKLRTLLPCNSKTDKASLLAKVVQRVKELKHQTSDIAELETFPSETDEITVLSGDQSNDGRLLFKASLCCEDRSDLIPDLIEILNSLHLKTLRAEIVTIGGRFRNVLVIAANDDHSVESVHFLQNALKSLLERSNSSERSKRRRVLDHKSTIL*
VIIa	GpbHLH105	Gp11g_010670.1	677	6.23	73.0928	Nuclear	MPLSELYRMAKSNLDSTQPNHNAIATDLSNPENDVFELVWENGHVLSSKTRKKSNFITRFRDRDTVNGNLINSKMGKFGAFQLTHHHDGNDYDDDDDLVPWLNYHVNGNLPHQYSSDFLPELSGVTVNELPSHNTIVSSSINEGGSGGNQVVRYTHLNSVEYGNVSKLSSLSSVETTRFRSSTNHLYSSASQQCQASFPHLRTKSASSAGKTTSKAPYDALSGNSPQLPLIAGSSSSAMRQKLDPTPSSNSTNIINFSHFLRPAALLKSNLQNHGVMDKDCSATSSQPPDPSLIGMRGSIRKESNSCCKNALMPFIDDNNSSEAKPPDESQVVKQPEVVCLEKSSNKDDCPKQCVDVDTTRELPGGEKAIEHVTAASLCSRYSVEGTSDDPIHNIKKKC…
	GpbHLH92	Gp9g_010740.1	551	6.36	60.3728	Nuclear	MNYCFPDWNFEGDIAAANHKKSMGPENDELVELLWRNGQVVLHSQKPKKTSLAASSPIEARQFQKQNQPLYSCGNSSNLIQDDDTVSWMHDPLDDSFDKEFCSNFFSELPPPLAVPVQVVKPVRHVQDDKHTRFGAFDSTHLSYGNSQKMASKHPVVLGEFPPNTMPPPRFQFPDSTQQNKDLGDLGKVVNFSQVPVPLKGDLGSSNRGRESASLMQGEGRDCSAMTVGSSHCGSNQVPNPNDPDMSRISSSGFENTGLSAGISNGDHRKMVPQGVRGENETLDPTVSSSSGGSGSSLDRSRTVGQSTGVNRHKRKGRDAEESECQSETAELESAEGNKAAPRGGSSRRTRAAEVHNLSERRRRERINEKMKALQELIPHCNKTDKASMLDEAIEYLKS…
	GpbHLH77	Gp7g_020340.1	468	5.82	52.0341	Nuclear	MIRGELRMNNHCVPDFEMDEDFNLPTFSTRPRKPSLPEDEVVELLWQNGQVIMQSQNQRSFRKLVEEEEEVHNLFIQEDEMASWLNYPDPTLDHNFCTEILYPNPTHTPAMTTTTTTVNLSVRPPILPGRRVETTVVGSSETPEFRVLEMAKRRAVAASNGDVPCEIGRGAGGVEENENVNCERTVTSMSPGGSSASAEPPAPKPKPIANDRKRKGRALDDTECQSEDIEYESTDAKKQLRGSTSTKRSRAAEVHNLSERRRRDRINEKMKALQELIPRCNKTDKASMLDEAIEYLKTLQLQVQMMSMGCGMVPMMFSGVQQYMPSPMGMGIGMGMGMGMEMGMNRPMMQFPNLLAGSTLPMQAGAAHLGPRFPLPNFAMPPVPVSDPSRIQTPNLANQ…
	GpbHLH56	Gp6g_023090.1	528	5.42	58.7339	Nuclear	MNYCVPDFETDNDCSLPSSSVPPRFKRSSRQEDDVMELLWQNGQVVMQNQTQKWMKKSASPSSSKFENSITADQMTIRDNRPSNEEEEEEEEEPELFMQEDEMASWLHYQYPLGDDDPSLNPNLCSELLYQPPPQPQSQSQLQPHNNMDIDQSVAVTSRPPLPPARGTEAEEMMKVKDFGIFLRHIPRVESEPLKLKEQTVGESNGELRSGGGGVMEVIVGETASTGCSSAGAETVTRKPAVDNRKRKGKEKETDDNECHGPDVEFESTDPKKQVCGTTSTKRSRAAEVHNLSERKRRDRINEKMKALQELIPRCNKVDKASMLDEAIEYLKSLKMQVQQMMSMGCSMVPMMFPGVQQFMPPMGMGLGMGMGMGMEMNVNRPMMPYPNMLAGSTFPRPA…
VIIb	GpbHLH49	Gp6g_018850.1	414	8.87	46.3994	Nuclear	MSHCIVPNWDLSHQIKPRPLQSEEEKESNRYCNHLVMPIYEAMALTWPNQELLLAPSTKHSWDVNVETNDTLESMVRMATTSDKQSKNPVQQGHTLLADIGSARKCVHGSSQEQEPTATTAMRSRKRPTWSNQECYQSNRNTTTNSNNMHAGNEMNGDFSTACRDMDTTLMTWPSLESPQSFKTNYTDEVLAPPYASEEEHNIKRKTDGCRSTKRTRAATTHNQSERRRRDRINQRLKDLQKLVPNGSKNDTASLLDATIQYLKQLQADVQLMYSIRTMPHMIMALGMQQQQMSLLARMGMGVGMLDSDSMARVQSIAHLLHPTSAAFAPPPALVPSMIPTTQAKAKLPTGASVLPADPFSTFPAQQSMNMDLYSKMVTLYCQEVNRTQQQTDKSSQSR…
	GpbHLH15	Gp3g_001290.1	443	8.53	49.4657	Nuclear	MNEMSHCVVPKWNLNHERQEQLEEEEKRNRSFHVLLAQKNHHTATNPPLVPFYHQMAAKQGVTELTWQNGQLSVNEIDGLQQTQTIPEKPIWVRANDTLESVVNQGKLQNQNQNASPNLIHQVEPLVHNSGGKWVERGNGNQELAVRKRTRSSAAADFAGKNMSSNNNNNNVQLEHGDHSTCGSAFCRDNDTTLMTWASFDSPQSLKTKSIDEDSACQAGSEIREEEQDTKRGTSRSHSARRSRVAAVHNQSERRRRDRINEKMKALQKLVPNASKTDKASMLDEVIEYLKQLQAQVQFMSLRSMQQMIMPLGMQQQLQMSLLARMGMGVGLGMGMGMLDMSSMARTAPQSLPPLIHPNSVPATNPAFVPPHFLLPPAIPRQDPTQAKPGTNDSIDPFC…
	GpbHLH73	Gp7g_016650.1	937	6.79	103.945	Nuclear	MADLYGTSPSSDAEDFSSLINQHLHNTSSAYSSISSPSLKHKYFPSSIFSRFPEPNCMVDFPVIQSDCSVRDVKVSAASYENAFSSSGAIDSDTNAPLKRRGLSSENDLGDFSCDSEGGDLPENLSNIDLPRGSSKRSRSAEVHNLSEKRRRRRINEKMKALQNLIPNSNKTDKASMLDEAIEYLKQLQLQVQMLSMRNGLSLQPIGLPGIMQPIQLPQMGFDFDVANAYLTSRRGIDASPGNEGCPMQSTLDLSNKGGLSDQSIAIPSVPNTTTSETRFGYGPGIQAYDGQFSLSTNFKLSKRTSIFGLRLWVVLGICVGAAIVIVLFLISLWFTSRRNNSSKSKSLPNPIIPIVSKEIQEIRIDHSRNPPPHSDPKTQLASNPEPLPEAEPLSTLLQ…
	GpbHLH28	Gp4g_017550.1	351	5.37	39.4237	Nuclear	MNQSYKNLSPSSSPLAFPATVSSSSSSPPDEISLFLQQFLLRTSSSSHAGKQQHCSFLSSSPSIFSELNCNFRAFTTDNNHPFYYGDGNGNGFRDEISAVDSSEVVNYPGSYLRPTENDNENDEFDCESEGLEAALEEELPSKRNNTKRSRAAEVHNLSEKRRRSRINEKMKALQNLIPNSNKTDKASMLDEAIEYLKQLQLQVQMLTMRNGLSLHPMSLPGSLQYLQLSHMRMNFGEENSSLPTDQERPTQILFSLPDQRTPSNHQLTAGIEKIDAENPFELQPSIRTHFVPFNMSESTKEICGEDVLRYRRVGMNQSKTFEAELQNGDPIDRGIPVALTQEGLHQVKH*
VIIIa	GpbHLH53	Gp6g_021660.1	259	5.87	29.0066	Nuclear	MEGQNGCNYGANVNIRDSSSHHMHSFFPSQHRTVNQTNFTHLTQWIQTPKTSPPFVEFFAETSNFPPKLSPQDMLENVPVRTFRTVDGVSELHGDISFNHPAASYSSNPTDSHEEQNNTPGKGILSKPCSSASTRRAYATDRQRKMRIAERIEALRGLLPQSSKENQPSALDDVIDHIKYLQLQIKELSQRKLQGGSSSEPFIFIEGYGHYMSHQQMQDEPLEEMMGKLLEVNPLAAAQLMEGKGLFLMPMDLVEGLC*
VIIIb	GpbHLH85	Gp9g_001470.1	392	5.28	43.2951	Nuclear	MDDLNWDGYRSRVVMNTPSIWSNFQQGIEERFIISNSIQDQPSPSSLPNSIPQKISVTAKQLSSALEYSSFSQHQEAAEGLTAETLLLKPGEGPPTPNYSMHPFSISDIESPIIGDLDIDNAAAEAAAATTCSLESLDCLISATNSNTDTSIEDDEVSMMFTDYTNLWSFGSDNNAISSKERIDQTHFNPTIHNSCSNTLSKTGFEFVTSDHQNQPKQKKPRSERQPKSSNINFQQPSSSGSSSCIDHQEPDAEAIAQMKEMIYRAAAFRPVNLGLEIVEKPKRKNVKISTDPQTVAARQRRERISERIRVLQNLVPGGRKMDTASMLDEAANYLKFLKSQIKALENLGQKIESLNCPSTSLAFSFNPSFPIQTSSPFSLPNSNHVNHQQN*
	GpbHLH108	Gp11g_018400.1	219	5.87	24.6107	Nuclear	MDNLIWNAPQVPGSSRNEKTDSEESNVFFSNLSSVQNQEANLDPTFLGADSDMLLCDHEISWLLGEPNNDKGIFENHKQKGQNPISEKQASSSNIDYFGQPMNSFQSCPNNEEPVEAGLNPTAEMVKKMIYYTAAFRPVNIETERVEKKSKRKNEKISKDPQTVAARIKREKINEKIRVLKRLVPGGTKMDTASMLDEAANYLKFLRSEIKALESLKP*
	GpbHLH109	Gp11g_018420.1	224	5.35	25.2356	Mitochondrion	MENLIWNAPQVPGSSRNEKTDSEGSNVFFFSNLSSVQNQEANMDLVMDPTFLGADSDMLLCDREISWLLGEPNNDKGIFENNKQKEQNPISEKQASSSNIDYFGQPMNSLQSCPNNEEPVEAGIDPTAEMVKKMIYYTEAFRPVNIGTERVEKKSKRKNEKISKDPQTIAARIKREKINEKIRVLKRLVPGGTKMDTATLLDEAANYLKFLRSEIKVLESLKP*
	GpbHLH107	Gp11g_018330.1	219	5.87	24.5636	Nuclear	MDNLIWNAPQVPGSSRNEKTDSEESNVFFSNLSSVQNQEANLDPTFLGADSDMLLCDREISWLLGEPNNDKGIFENHQHKEKNPLSEKQATSSNIDYFGQPMNSLQSCSNNEESADAGLDPTAAMVKKMIYYTEAYRPVNIGTERVEKKSKRKNEKISKDPQTVAARIKREKINEKIRVLKRLVPGGTKMDTASMLDEAANYLKFLRSEIKALESLKS*
	GpbHLH74	Gp7g_016670.1	100	10.51	11.3293	Cytoplasmic	MAAMREMIYRIAAMQPIHIDPESVKRPKRRNVKISKDPQSVAARLRREKISERIRILQRIVPGGTKMDTASMLDEAIHYVKFLKNQLHSLENAAVNGPP*
	GpbHLH88	Gp9g_004650.1	252	7.13	28.5621	Nuclear	MENDHRHHHQMKSQDQMEIMMMMQQMEKIPEFCNPYNNLSPTSDFSSCSNDNNNNNNPHCIETHQAVDSSSPFINFNFSGDPVQESAFPTTPRWKSSLLYDEKNSQKQNSVAAMREMIFRIAVMQPIHIDPESVKPPKRRNVKISTDPQSVAARHRRERISERIRILQRLVPGGTKMDTASMLDEAIHYVKFLKNQVQSLEERAAVSSGNNSNNNRQITASSSPPNGILGFPFEMVKPSRLPPNVEQIGDA*
	GpbHLH87	Gp9g_004640.1	252	7.13	28.5621	Nuclear	MENDHRHHHQMKSQDQMEIMMMMQQMEKIPEFCNPYNNLSPTSDFSSCSNDNNNNNNPHCIETHQAVDSSSPFINFNFSGDPVQESAFPTTPRWKSSLLYDEKNSQKQNSVAAMREMIFRIAVMQPIHIDPESVKPPKRRNVKISTDPQSVAARHRRERISERIRILQRLVPGGTKMDTASMLDEAIHYVKFLKNQVQSLEERAAVSSGNNSNNNRQITASSSPPNGILGFPFEMVKPSRLPPNVEQIGDA*
	GpbHLH1	Gp1g_003920.1	212	9.42	23.8115	Nuclear	MDIDSMMLEMDHKLPSDPFSNLPFHNKTPLFSDFSPNSNLPLSPFFNPILSDNPVILEPNPYDKRSSMAAMREMIFRIASMQPVYIDPESIKPPKRRNVRISKDPQSVAARHRRERISEKIRILQRLVPGGTKMDTASMLDEAVHYVKFLKKQVQALEQAGGVNSKMPLLGFSGSMINNNNTSLNCANLNYSSALFKACQQSQMVGSLQMH*
VIIIc	GpbHLH89	Gp9g_005280.1	294	4.99	32.571	Nuclear	MDSFGEWNLCSSILSLEELDFTPSDIMGFSGISDTAADWFSSLDHSNSISLSNSIHQVPASDDHICTDIGSIFSSFTDFLSEEITAFEDKCKNIDDIHQGDKAISIPTMALNQKRKSDISADEKVNNKRIRASKNKNRKSTESNKSCHNSEKENGGSDLQNNSCSSYNSEDDNSNNSQETNINGGGNVEAEISPPDLNLNCKVRASRGSASDPQSLYARKRREKINERLRILQKLVPNGTKVDISTMLEEAVHYVKFLQLQIKLLSSDDMWMYAPIAYNGMDIGLHQNLSPFL*
	GpbHLH72	Gp7g_016290.1	361	4.85	40.0013	Nuclear	MEAFGAFSNGEWDSFSSIFSSHELDITPNCLEQCSFLMDQHNAAIDFPTELEENNGGSGVDKSNNGWFYSLDAFDPNLQYIKQDMSSSSCSAETDSSGSVLFANQSNVHENYCCSSVLCMSVDHEKNFGSFFPHILMEGGGVCVDGIENAAAFAMAERQLPLKRKQDVPELQIEVDEGEFISNNADFSDNQKKKTRVSAEVQKNKKTQQSKKKQKLASKASTIEDQEGTYGQRSISESLEDNNASPDTQDGSADNSDQLKESTPGLNGKSRASRGSATDPQSLYARKRRERINERLRILQKLVPNGTKVDISTMLEEAVHYVNFLQLQIKLLSSDEMWMYAPLAYNGMDIGLHQKLSPFL*
	GpbHLH9	Gp1g_024350.1	357	5.02	39.2343	Nuclear	MGGISEREWISLNGAYTTEESDFMASLLNNYSFPPNDLNAGLSLEIPTAYWPAAVDEASYYSSETSDSNVYGISQGNNYIEESTFFPNSAKGNYNLSDSHSLLLANGASLSLDFCMEDHVSHANSYHIEEDNSLNRKMRQSKAPLSCAEAAALTIEKSLEPRGKAEVTVDESDREDKNALIENSKKRCLNSPDVEKTKGSVRARKSQKLASTRNNEEESNVSPNGQCTSSFCSEDESNEQELNGGSNSISKGSATLNSNGKQRASRGSATDPQSLYARKRREKINERLKVLQSLVPNGTKVDISTMLEEAVLYVKFLQLQIKLLSSDDLWMYAPIAYNGMDIGLNLKLMKHDNASQ*
IX	GpbHLH94	Gp9g_022100.1	265	6.67	28.3268	Nuclear	MQSTSSGGASSITSGNGGGAGGVGASAELGRGVGLGLARFRSAPATWLEALLEDEEDDPLKPNQCLTHLLAVGSPPASASAPDHGLFDVGPSAGFSRQNSSPAEFLGSLGIGSDGFYSNSFGLSSAKYELPSPSLDVSPTSKRGREVHGQSLFSHMKREQSSHIPGGVSSLIDMEMEKLLEDSVPCRVRAKRGCATHPRSIAERVRRTKISDRIRKLQEVVPNMDKQTNTADMLEEAVEYVKFLQRQIQELTEHQRRCKCMVKE*
	GpbHLH66	Gp7g_009410.1	344	7.14	36.5822	Nuclear	MEPSQTGGLTRYGSAPGSLFTSAVDSVIGRNHPDSASSLRSNPPPPPPNFGGGQYSSVEASCKVVHPSNNDDLKRSSSYGIHELALGDFSYGRSSSSSSVSSSPSSSSLVRQRSSPAGFLAHLTAAEANAGFSVTRETGNYSSQNGSGGHGVSRLKSQLSFTGQDSLSQISEISENGVDGVNSSNGIQSNTHSFVTTSFGMDSWDSANSIVFANHQNKRAKHSDGDIYNCLGGLESQFSLPQTTLEMATVERLLQIPEDSVPCKIRAKRGCATHPRSIAERERRTRISGKLKKLQDLVPNMDKQTSYADMLDLAVQHIKGLQTQIQNLNKEVENCTCGCKESS*
	GpbHLH111	GpchrUn_004600.1	417	7.27	46.9483	Nuclear	MSLLYSTNFKFSNDEMKKFPDFMDSDTNHHHQQENQNSNLMRYYSAPNSLLTNLIDGTEDLNLSNNGGGGRDDYRFIRSSSPEMENILSRFMESCNGSIDSGSQNLLVKQESVENGCRNQSQIGNSFSVINSSDFENSMQLQLGATNSSTLFRQNSSPAEFFSHLTAEHGFNATRDVEKFGTSNGKTAARIGNQLNISGQSFGSRRMPPIAEEESKGMGVSSSHHCLQKADGGNQLHDRNFPNNSWDDSAIRDVKRARDNNGHMFSTSIVLETQVQLLYFATSCLMSFEMGIVLHIYVLQNGDSRNNIHGLTHHLSLPKSFNEKAHVEKFLRFQDPVPHQIRAKRGCATHPRSIAERVRRTRISERMRKLQELFPDMDKQTSTADMLEWAVENIKGLQR…
	GpbHLH86	Gp9g_003510.1	391	7.73	43.9466	Nuclear	MSLLYSTNFKFSNDEMKKFPDFMDSDTNHHHQQENQNSNLMRYYSAPNSLLTNLIDGTEDLNLSNNGGGGRDDYRFIRSSSPEMENILSRFMESCNGSIDSGSQNLLVKQESVENGCRNQSQIGNSFSVINSSDFENSMQLQLGATNSSTLFRQNSSPAEFFSHLTAEHGFNATRDVEKFGTSNGKTAARIGNQLNISGQSFGSRRMPPIAEEESKGMGVSSSHHCLQKADGGNQLHDRNFPNNSWDDSAIRDVKRARDNNGHMFSTSIVLETQNGDSRNNIHGLTHHLSLPKSFNEKAHVEKFLRFQDPVPHQIRAKRGCATHPRSIAERVRRTRISERMRKLQELFPDMDKQTSTADMLEWAVENIKGLQRQVKTLTDIKARCTCSSK*
	GpbHLH43	Gp6g_010410.1	422	6.34	46.5927	Nuclear	METDFQHKPQMNSGLTRYRSAPSSYFSSLTDREFCDQFFNRPSSPETERIFARFMTGDGDNSAGVGVGGGGGGGGQDDSSQNMDEDQKNNITAREVVFVPTESNQETPYVSNVNNYPAVSSKPSFYQSSMKPPLPNSTMILGKDGSGSMGVDLLPKMRTDGGRNSNLLRQNSSPAGLFNQIHIDGGFATLGGKRNFNEEAASFSSARRLKIFPSRTGPPHSSGLMSPVAEIENRSVKENNPDNRGFVESHTNDYTKSFPVGSWDHDESAVMSDNIVSQKVLELEDNDEDEKIYSNFNLSDAKKIDPGNRPPTLAHHLSMPNTSAEMSAIEKILQFSDSIPCKLRAKRGCATHPRSIAERVRRTKISERMRKLQELVPNMDKQTNTSDMLDLAVEYIKDL…
	GpbHLH40	Gp5g_016770.1	347	8.52	37.9852	Nuclear	MGSNTHQRFQQPNSALLRFRSAPSSLFANFIAGIEGSESERFVSRFMNQSSNESSPGFNDFDDKSQTEVAAVGNRMNCQTDYLGLPPHYPPPNSAMSSSSSMSSSYGLLGSSLARQSSSPAGVFSHLSQNGYGTVRGEGNYSRLSGNNNGELSQISEVENESIGGGSHVDGKLGNTNGESQFFSTSGFPFTSWNESSQFSEPFHGIKCDPGVNTKLFSSHQNGEIGNRVPLLTHHLSLPKNSSDMVSIEKLLQLQDAVPCRIRAKRGCATHPRSIAERVRRTRISERMRRLQELVPNMDKQTNTADMLDLAVEYIKDLQTQFKTLSNNRANCKCLSIQKSVLNQII*
X	GpbHLH18	Gp3g_002940.1	91	7.96	10.1804	Mitochondrion	MSSRSRSRQSGSARISDEQINELISKLQQLLPEIRNRHSDKVSASKVLQETCNYIRSLHREVDDLSERLSELLATSDTAQAAIIRSLLTQ*
	GpbHLH50	Gp6g_019310.1	92	7.98	10.3195	Mitochondrion	MSSRRSRSRQSGSSRISDDQINDLVSKLQQLLPEIRHRQSDKVSAANVLQETCNYIRNLHREVDDLSERLSELLASSDTAQAAIIRSLLLQ*
	GpbHLH27	Gp4g_014610.1	96	6.57	10.5298	Mitochondrion	MSSRSSRSRRSGVSSRNISDDQIADLISKLQQLIPEIHNGRSAARVSASKILQETCNYIRSLQREVDDLSDRLSELLATTDPESAEAAIIRSLLM*
	GpbHLH76	Gp7g_019350.1	95	6.57	10.5328	Chloroplast	MSSRRSRSRNSGASAAHISDDQITDLVSNLQQLIPEIRNARSNKVSASKVLQETCNYIRKLMREVDDLSERLSQLLDSTETDSPEAAIIRSLLM*
XI	GpbHLH110	GpchrUn_004310.1	408	6.48	43.9888	Nuclear	MQPCSREMQGLNSLLSQHSQISLQDLHNNNNDHLNQQHHHQQMLHHHFDHPTSSHDDFLDQMLNTIPNSWPGLNPANTKSPSPWDLNPSDNETLPLDDSSTLASKLRNHQINSHNNHNPAAKLLQHQLLMSRSGIGIEHGHGLPPMPLSLGNNNNNGEMDPSSHNDVVDGSCFRPPNSGGSMQAHTFGATNQTPASVSAGVSPSQPKQKVRARRGQATDPHSIAERLRRERIAERMKALQELVPNANKTDKASMLDEIIDYVKFLQLQVKVLSMSRLGGAAAVAPLVADVSSEGGGDGSMQGNGNGNGGVNCRNSQTTSSNNDSMTVTEHQVAKLMEKDMGSAMQYLQGKGLCLMPISLATAISTSTCHSRNHLINNHHPVITSNGEGPSSPSISVLTV…
	GpbHLH45	Gp6g_015450.1	419	6.48	45.073	Nuclear	MQPCSREMQGLNSLLSQHSQISLQDLHNNNNDHLNQQHHHQQMLHHHFDHPTSSHDDFLDQMLNTIPNSWPDLNPANTKSPSPWDLNPSDNETLPLDDSSTIASKLRNHQINSHNNHNPAAKLLQHQLLMSRSGIGIEHGHGLPPMPLSLGNNNNNGEMDPSSHNDVVDGSCFRPPNSGGSMQAHTFGATNQTPASVSAGVSPSQPKQKVRARRGQATDPHSIAERLRRERIAERMKALQELVPNANKTDKASMLDEIIDYVKFLQLQVKVLSMSRLGGAAAVAPLVADVSSEGGGDGSMQGNGNGNGGVNCRNSQTTSSNNDSMTVTEHQVAKLMEKDMGSAMQYLQGKGLCLMPISLATAISTSTCHSRNHLINNHHPVITSNGEGPSSPSISVLTV…
	GpbHLH81	Gp8g_011030.1	422	5.83	44.8312	Nuclear	MTRDMKLTNSIPDLHFHHRMRRPETDSSPFLDPSFSVHDDFLDQILSTIPPPSSSPWELIHPSSLEIPTTSPDEITHSPPPPQPPPPAKVAMMMLQQQLLMSMANAADDDSGQFQFCNDVVEDSSSFKCPNLIGDGLIPSLYNGFAGNSGPELNRNQNQSQHFHHPQVNSTQIQNFGIPNAIGNSNPSQSNIPAGHGAGGSSPAQPRQRVRARRGQATDPHSIAERLRRERIAERMKALQELVPNANKTDKASMLDEIIDYVRFLQLQVKVLSMSRLGGAAAPMPSLLAADISSEGGGGGDCVQSNGNSGAIGRTSNGAPTPSSTDTMTVAEHQVIKLLEEDMGSAMQYLQGKGLCLMPISLATAISTTTCRSRNPIITPSNGGGEGPTSPSMSVLTVQ…
	GpbHLH42	Gp6g_004230.1	221	8.64	24.5322	Nuclear	MLQERDSVHMTSLFPAFGQLHNQPLRPPPRPLHLHQPYHNQATSGMVAAMPQPPQIRPRVRARRGQATDPHSIAERLRRERIAERMKALQELVPSCNKTDRAAMLDEIVDYVKFLRLQVKVLSMSRLGGAGAVAQLVADVPLSVEGEGIESGNNQQAWEKWSSDGTEQQVAKLMEEDVGAAMQFLQSKALCIMPISLASAIFRTHQQDPSSMVKPEMNTP*
	GpbHLH79	Gp7g_022240.1	219	9.16	23.6379	Nuclear	MANNHSETPGDDFLEQILGISPFGSSDQALAGGTDGSLAGSQAPMMLQLNSGDGSTHINTIGNATVSGTGFHGPPFPLGLSLDQGKTGFLKAEEPSGSGKRFCGEVLDVRASSVKTMFQGHGQHMHNTMATAPHPPAMRPRVRARRGQATDPHSIAERLRRERIAERIRALQELVPSVNKTDRAAMLDEIVDYVKFLRLQVKVKLFLVPFYSHKLQQV*
XII	GpbHLH17	Gp3g_002030.1	276	6.45	30.4983	Nuclear	MAEFTSNFQNLKPSFPFVDMDGNMDFISQIGGLNPSVLYNPNVNLLDTMPVLFNDNYFRSPAKFPENWGENLPDVFCQGTQIAAALVEPTIPSGNELHGSKKRKFETDVSDSSSGNSSPQISETGTKSKNSLAKGKRSRKGNEKEEEKPRDVVHVRAKRGQATDSHSVAERIRRGKINERLRCLQDIVPGCYKTMGMAVMLDEIINYVQSLQNQVEFLSMKLTAASSFHDFNSESNAAEKMKKSEGNGGFLLASTQFGPFDLSFSPYSTLPFNTI*
	GpbHLH47	Gp6g_017780.1	268	6.47	30.1641	Nuclear	MAEFSTPELQSLKQSFSFTDLMDPNMELMGQYSASNPSVLDNNNNNINQSIMSFQSSFLPFSNEIFFTQQTPPEFENFPLLGSNLPTPGEFQDLKKRKSIDVVSESCSGISTPQVSETGFKRKNNTGRGKRMKSIEKEEEKSAREVVHVRARRGQATDSHSLAERVRRGKINERLRCLKDIVPGCYKTMGMAVMLDEIINYVQSLQNQVEFLSMKLAAASNFYDFNSEADAISKLQRAKAHEAKELERLMKSEGYEGFASFHSTLPL*
	GpbHLH63	Gp7g_007430.1	510	7.67	55.4009	Nuclear	MNMEKEFFVNDGCSNFYGIDFNPNWDNNNSMMDQGDLFDSTLTSIVSSPVNSHAGNLVGGGGGGGENVMMRELLGRLGSICNSGEIGTITNNSSSYNSTPLNSPPKLNLSVMESQIRGNLSLSGSNLAPFSADPGFAERAARLSCFGNGGRNLSSLNELGKVESGKLSRVSSNKSFSIAGIGSQLGIQEKGGDLVPVPNKKLNRFSRSSTPENNAGDSREGSSVSDHITSRELGGSKANTRKRKSVHTGEAKDNKAAVTEKNESNGKKIKPNEVPKKEMDAAKDGTKTDGDANQKQTNDNSKPPEPLKDYIHVRARRGQATDSHSLAERVRREKISKRMKFLQDLVPGCNKVTGKAVMLDEIINYVQSLQRQVEFLSMKLATVNPRMDLNMETLLPKDI…
	GpbHLH78	Gp7g_021070.1	451	6.73	49.6931	Nuclear	MDNNFFLNVQFDSTNPSSIPTWQQFSNSTMEIQSPDFFLNSNSDPHPSFHFDSALSSMVSSPAVSNSNPSNESFVIRELIGKLGSIGNSNSHQNFPRKENLSSVRKSMALNSSVGEFSTDPGFAERAARLSCFGSKSFNYRSNSLIINDEKLSRVSSTPSLKILGSEKGYCENTNSPSSPSRDRNELTNSQDESTLSEQNNHPNVEKGLKASMDSTNPRKRKAISKGKVKELPSSSPSNATMVVEVNEKSSSKKCKVAESNENEKESVKNEDDSKKIESNSKPLEPPKDYIHVRARRGQATDSHSLAERVRREKISERMKLLQDLVPGCNKVTGKALMLDEIINYVQSLQHQVEFLSMKLASVNTRVDFNMDSLISKDMYQSGNPIDSSASTFYGQQNQ…
	GpbHLH52	Gp6g_021220.1	300	6.22	33.8411	Nuclear	MSASSSSSSNNQYQQQQHQYFPLDSVLLQNNLIKMSLSADKTESFHLSHPHPHPHLTDGSSLSYAFPHSNSNSQDAIESRCRKQRNWRKLKVGDGVNVNVNVKKLKTEKKDEHKIPVPVPEGYIHVRAKRGQATDSHSLAERIRREKISERMKILQTLVPGCDKVTGKALMLDEIINYVQSLQNQVEFLSMKLASINNPVLYDFGMDFDLYAGRPEKEISSGIGIISQPQLPCMPVIQSQLELDNSSAFLLEHEQHEITNTSLLNLDLDEVSLLLNGEEDRQKLLNSTGLFSNDSYFFH*
	GpbHLH19	Gp3g_005100.1	350	7.63	38.8386	Nuclear	MAAFSYQYQPFLLDSVFLPNNPLKMPCFLDEPNFNNTNCFSQFYPQEPIHHFSFDHSELSVTKKQSSDSSTLVDKADSGDGDGAAVVNQVKVVTSPYNKKRKNGRNSNSTASSTQSKSAMENLGKKQKKAGEEGDQKVKNGKKEEKKVSDETATTGYIHVRARRGQATDSHSLAERVRREKISERMKTLQRLVPGCDKVTGKALMLDEIINYVQSLQNQVEFLSMKLASLNPIFFDFRMDLDGFMIQPEASLSSITPQPPSMPTQCSVIATPNIVDTTAPTTPTITAANNYPLMDHSSANLFLLQQGLNSNTYSQPQDNVKAVSSWDVEDQRRKLLISSGIGDNLCYYH*
	GpbHLH41	Gp5g_016920.1	349	4.94	38.6074	Nuclear	MELKIGTIPGSEDTGLESLQFCEEIQGLMTVPPENASSFTALLELPAPQALELLQSPESDGGATAATVVSGDALPKQYFNAFDCNLTFPINSELIERAAKFSVLAEDQSPETTCSLPLNSCVNLEKVKNEPSPETDSNPASLQPLISDLIMENSNQRSAKRKERERKGKASTKKSKIENSEEIEKEKLPYVHVRARRGQATDSHSLAERARREKINARMKLLQELVPGCNKISGTALVLDEIINHVQSLQRQVEFLSMKLAAVNPRIDFDIDGILAAETEPILESNFPSMVTPLMWPEIPPSGSRQQYQQQWHFDSVNQLTWAREEQNHFSTPENSLLTYDSSANSGK*
	GpbHLH102	Gp11g_005630.1	730	5.58	81.3588	Cytoplasmic	MGQADQPSKLLRSPLILVPDSFTLIIFFRVHCASLVWEAYEADQSGDFYNRMDFGAGFGPVQPDDQLPSFHGFLTGGDSSLVDMVMAAVKPDPGLNDGWTEMGKFDTIGMECGAPMLVNAAGYELNSSISRTSSCPPTVAAVAELQGGVKDSNTNATGKLTLPVGRESFKKRKADKVHNISTKAIGEDGKEKRMKASVEEGESKTTDQNSTKNNSTTTTTTTNNKETSADTSKENSKASDVQKPDYIHVRARRGQATDSHSLAERARREKISERMKYLQDLVPGCNKITGKAGMLDEIINYVQSLQRQVEFLSMKLATVNPRLDFNVEDLFTKEVFPPSSANFPSMGISSEITDPSSYLQFNPNTQQMVSCCGLEMGINPSDVGLRRTISAPVSFPENF…
	GpbHLH75	Gp7g_019220.1	243	6.56	27.6792	Nuclear	MDPHPPPTLASFPNHNNNNQSEIWHQFPINGGTNVDESEFGLGLRIAHFVTGNLAHCMKPPDEDPDSPKNGCNGKRLKREEDEEKEKEKESNSQPSTDQPKQDYIHVRARRGQATDSHSLAERARREKIGERMKILQDLVPGCNKVIGKALVLDEIINYIQSLQHQVEFLSMKLEAVNSRSPGIEMFPSKDVSIKSSILIFRVVKELGFSPYTLIEKSHNRVVVKLENYPYPCQFHRSFYEF*
	GpbHLH51	Gp6g_019620.1	280	5.44	30.4339	Nuclear	MDPPLINESSFSAANPSAYTLASIWPFGGEQTEAGAVLGLRISNFGQNLGGFLDTSMNRDGSMEESTVTEQSGGGRKRKDVSSEDESSKMVSTSSANQLSNPNGKRVKAVKLRDENGGLKAEVEANSADGNQPDEESPKPSVPPKDYIHVRARRGQATDSHSLAERARREKISERMKILQDLVPGCNKVIGKALVLDEIINYIQSLQRQVEFLSMKLEAVNTRMNMSPGIESFTVKDICNQSYDAAGILYGSQAAREYTQGAQPEWLHMQIGGSFERTT*
	GpbHLH90	Gp9g_005560.1	419	5.74	45.6608	Nuclear	MGDLENDDLGFQNTTNPLPEKISATTLTMGSVSMNKSSLGMDSFFASGWDPLVSLSHPENFGVSHGGFPHSFPAGMENQGVSGTTQIVQYPSDSSYVEMVTKLPCFGSGNYSDMFGSFGLPECNQMPTNNGCSLNYAPSRNGGASERASTNAAQTHDNQQLSGEEATESPDGKRRKRALDASFPFSPNKKSEGKLKKDLSGDSSSVQEEKKQEIEHNLGGNSRGKATGKQTKENSNSEETPKDNYIHVRARRGQATNSHSLAERVRREKISERMRLLQELVPGCNKITGKAVMLDEIINYVQSLQQQVEFLSMKLATVNPDMNIDIERILSKDIFHARGSNGTVLGFDPGLSSSHSLPHRMFQFQGTMTNMPTTSTQFPPLPQQTMLESDLQSLFQMGF…
	GpbHLH71	Gp7g_016050.1	200	6.08	22.5737	Chloroplast	MANSFGQSQIANIECSLSSCIPNKTGRGHLNLEPIEDFSDILKEDDKIPKVEHRICANFYRKEAEENSQNQAPKENYIHVRARRGQATNSHSLAERVRREKIGERMKFLQELVPGCSKITGKAVMLDEIINYVQSLQQQVEFLSMKLANVAPELNLPTEQIVIADILHSQGMDDVFAIDPRPTTSAMFQFYGTMPRTHQ*
	GpbHLH26	Gp4g_013800.1	433	8.49	46.505	Nuclear	MLKGGAYLPNIPSVLPPSLSRLPADSSFIERAARFSSLNGGNFGDGLGHFSMPESMDVFSRGVGIVPGRMDDFPRNGLSSVSGCGTGGQSQKNAFNSSEASKAVSLTNEHGAAERTTSKNESSLKLDDHGKQGVDGSVNESDEAEFSGEDGSGEPCMLVDTGRELSAKGIGSRKRKRSGQKMELDQVNGPLQQTRVSAKYNTDIQQKGDQPSSTIMKGTGKHGKQVSQPSDPLKEEYIHVRARRGQATNSHSLAERVRREKISERMKFLQELVPGCSKVTGKAVMLDEIINYVQSLQRQVEFLSMKLATVNPRLDINIEGLLAKDILQSRAGPSSTLGFSPHMSAACPPPHFSHHGLIPASFPATTSSEILRNTINSQLTPRSGGFKEPTQIKNSWDGE…
	GpbHLH97	Gp10g_017140.1	542	5.16	58.6849	Nuclear	MNEKDEFELNNRADDPMNYSASISSGWQFTGANLTNESMGFISAGCPISVTGDLGVSSCPSTSMANSFNPNHWENPTNTQTSGFCNFNVQNDIGASIRSAIDKGGQNSLRSSIDRTLDMDWNQQNPLMKGVFSSNVPGMLPASLSQLPADSAFIERAARFSCFNNGNFGDMASHFGIPESMGIHCRGGVTMYGSQEVIARNEASKDVSLCMEFEATEKSTLKNERESERPQDRADQGGPAESGNESDEAGFSGGDGGGQDEPCTLEVTVGEPSPGGLGFKKRKRGGQKTEPGQSKEALQRIGETANNGALNQRKGDQNPNSTTNKTAGKQGKQDSQASDSPKQEYIHVRARRGQATNSHSLAERVRREKISERMRLLQDLVPGCSKVTGKAVMLDEIIN…
	GpbHLH12	Gp2g_003680.1	251	6.52	28.1899	Nuclear	MSEFRQDMLHFKSSKASPHTGIDMEVISQFSDMTENILEGLKETEFSVENFLGYHFQLPEYATQSSVSDFPCVSLPKYQKELPEITRSTLMVDKENTKQKAMQVSESSSDTPGAASGNDSSDARNLKNLQRGRKRRNCEKDQEKQAEIVHVRAKRGQATDSHSLAERVRREKINNKLKCLQNLIPGCHKTMGMAMVLDETINYVHSLQHQVEFLSMELAAACSSLGLNFGMGAMKKALGTRSHEEQEIEK*
XIII	GpbHLH100	Gp11g_002210.1	312	5.72	34.7086	Nuclear	MEGRKFPLPFDSSGDGVSDDVYDDSLFNSMFSGVSLQSFLTLNQNPNLYSSLFGIFPDINNPSSFYPPMNGTFLSENTASSSSSSSEAMKIPKPEPEPMNLYELTELPSFLGDSPLSLSSSFPHLPDLRSLEHPSTTSLPPLMSGFNKRPRVDSVMNIPYNVKPSPEIQVPRSALARQRRQKLSDKTRCLQKLLPWDKKMDIATMLEEAYKYVKFLEAQVSSLQSMPDESVIIGNNNMVHYNLGSDIGGLERLNRNQLLRVLVNSPVAQTMLCSQNCCVFSAEQLGFIQKIVEKKVLLQQMSLSSAFYPKP*
XIV	GpbHLH32	Gp4g_019120.1	337	10.35	36.7451	Chloroplast	MVLLHQSIHSYPTSGAMMGPPIYPQEQQPSTINHYKRKKESKLLAAQKHRMAEQSRRNRISGQYATLRAILPNLQKNDKNKFKKAYVLAETIRRVKELKKNVSDMKAANHEVMQCGLPSGADRLNIEHGDGANGGEAGTVKAVLSCDDRPEIVAELARVMTSVKVKVVRAEMVTVGGRSRFVLWMKGIEEGNSVVKRALEAVMRRPSWITRKPRSFNMSFAARRLLDTPAVPPPLPPLPTIPPFPSTSTLPSLPPLPPTATLPPLPLPKATLPPLPSAPKVTLPPLPSIPQPTLLNAPTLPNLTLPPLPNTQLPPLPNQALPTIPSISFFSPPPSH*
	GpbHLH69	Gp7g_012900.1	495	6.38	56.0286	Nuclear	MLPFQSRHYEFQGSWLSYWKDSINAECSVIDADLDSSKDERKSTEASRSHKEAERRRRQRINSHLSTLRSLLPNTTKTDKASLLAEVVNHVKELRKHAIEMARGDTDFCSSSSNVGSETEEVHWPFPSEEDEATLCYCDNGKKLMRATVCCEERSTLNRDLIEAIRSAHARVVRADIMTVGGRTKNVVVLEWTGGSAREEEFLGLRRALKAVVVESQAQNLSGHKRARMAEEIDPHLEVPSNDGLEISSNSPGLAQERTCLEVKTVAKVKDDEKLFDEMKQRFLSFKKHKYLKNLEHFRALAEVQAPKFMVISCADSRVCPSNILGFQPGEALTMRNVANIIPPEENGPTETNAALEFAVKTIKVENILVIGHSSCAGIQNLMSMEDDAIDSSSFVHKW…
	GpbHLH96	Gp10g_013120.1	208	5.88	23.4179	Nuclear	MALSKEYQNLAVEEADGIQNPNGHFLFRNTTNFQSHHQESQSLINFKCGIDNLLYKTNQSNLLSFEPDGLSPNAYNWDQNRLMEDQNCFQSSTNYNSISTPDKENKSGDGSVYDHWLYSEPPAAVSDTIHEDETQESGNQKRPHMGESEAGVCKKQCTVATKKQKPKSTTAKDPQSIAAKNRRERISERLKMLQELVPNGSKVLIFM*
