# Supplementary material for: Genome-wide characterization of the bHLH gene family in Gynostemma pentaphyllum reveals its potential role in the regulation of gypenoside biosynthesis
Source: BMC Plant Biol. 2024 Mar 20;24:205. doi: 10.1186/s12870-024-04879-y (PMC10953245; doi:10.1186/s12870-024-04879-y)
Supplement: Supplementary file 2 — Additional file 2: Table S2. Analysis and distribution of conserved motifs in GpHLH proteins. [file 12870_2024_4879_MOESM2_ESM.xlsx]

## Sheet: Table S2
Additional file 2: Table S2. Analysis and distribution of conserved motifs in GpHLH proteins
Motif	Best matched sequences	Sites	E-value	Width	Annotation
1	HSLAERRRREKINERLKALRSLVP	96	6.7e-1136	24	bHLH domain
2	IKKTDKASMLDEAINYVKELQRQVQFLSM	110	1.5e-1186	29	bHLH domain
3	ESPKQDYIHVRARRGQATDS	29	1.9e-218	20
4	ICCEKRPGLLLKLIQAJESLGLKIL	38	3.2e-141	25
5	AAMKEMIYRIAAMRPVNIDPESVEKPKRR	8	2.4e-76	29
6	QAPGNKLVPFMGYPGIAMWQFMPPAAVDTSQDHVLRPPVA	5	2e-66	40
7	CERARLAKSAGJRTLVCIPTANGVVELGSTETIKEDSSLVZ	9	6.8e-62	41	MYC domain
8	DSMTVTEHQVAKLMEEDMGSAMQYLQGKGLCLMPISLATAISTSTCHSRN	4	1.5e-60	50
9	SKACREKLRRDRLNDKFLELGSILEPG	7	3.8e-54	27
10	SWEYAIFWQ	13	8.8e-36	9	MYC domain
11	DEDVTDTEWFYLVSMTFSFNAGDGLP	9	2.4e-42	26	MYC domain
12	NESLSEKIKELKAEKNELRDEKQRLKEDKEKLEQQLKA	7	1.2e-46	38
13	HLNISTIDQTVLYSFSVKVEEECQLSSVD	8	2.5e-37	29
14	ADIEVKIIGKDALJK	16	7.9e-30	15
15	KLATVNPRLDFNIEGJLAKDIFQ	8	1.5e-29	23
16	CVISCFNDFALQASCSEZSKERQEIKPEZIKEALFDNAGY	5	1.3e-31	40
17	RRPRKRGRKPANGREEPLN	9	5.7e-29	19
18	RAEITTVGGRVKNVLFIEA	11	3.2e-25	19
19	MENDHRHHHQMKSQDQMEIMMMMQQMEKIPEFCNPYNNLSPTSDFSSC	2	1e-23	48
20	FQDFHDNDNDHLNQQEHHQQNLHHHYDAPNSLHTDFJDQT	5	6.4e-23	40
