# Supplementary material for: Genome-wide characterization of the bHLH gene family in Gynostemma pentaphyllum reveals its potential role in the regulation of gypenoside biosynthesis
Source: BMC Plant Biol. 2024 Mar 20;24:205. doi: 10.1186/s12870-024-04879-y (PMC10953245; doi:10.1186/s12870-024-04879-y)
Supplement: Supplementary file 3 — Additional file 3: Table S3. Segmentally and tandemly duplicated GpbHLH gene pairs. [file 12870_2024_4879_MOESM3_ESM.xlsx]

## Sheet: Table S3
Additional file 3: Table S3. Segmentally and tandemly duplicated GpbHLH gene pairs
Gene Name	Gene ID	Gene Name	Gene ID	Duplication Type	Ka	Ks	Ka_Ks
GpbHLH4	Gp1g_013660.1	GpbHLH99	Gp11g_001460.1	Segmental duplication	0.391805	1.54	0.254419
GpbHLH3	Gp1g_012800.1	GpbHLH21	Gp3g_006330.1	Segmental duplication	0.423703	2.31352	0.183142
GpbHLH5	Gp1g_013910.1	GpbHLH22	Gp3g_007860.1	Segmental duplication	0.439782	1.32472	0.33198
GpbHLH2	Gp1g_010130.1	GpbHLH33	Gp4g_021010.1	Segmental duplication	0.309817	2.99475	0.103453
GpbHLH8	Gp1g_022070.1	GpbHLH59	Gp6g_025700.1	Segmental duplication	0.563666	1.6526	0.341079
GpbHLH9	Gp1g_024350.1	GpbHLH89	Gp9g_005280.1	Segmental duplication	0.4724	NaN	NaN
GpbHLH3	Gp1g_012800.1	GpbHLH93	Gp9g_014240.1	Segmental duplication	0.273922	1.14476	0.239283
GpbHLH97	Gp10g_017140.1	GpbHLH26	Gp4g_013800.1	Segmental duplication	0.264692	1.10593	0.239339
GpbHLH98	Gp10g_017520.1	GpbHLH25	Gp4g_013320.1	Segmental duplication	0.246759	1.63096	0.151297
GpbHLH108	Gp11g_018400.1	GpbHLH85	Gp9g_001470.1	Segmental duplication	0.330865	1.96359	0.1685
GpbHLH11	Gp2g_003350.1	GpbHLH16	Gp3g_001710.1	Segmental duplication	0.615645	NaN	NaN
GpbHLH12	Gp2g_003680.1	GpbHLH17	Gp3g_002030.1	Segmental duplication	0.447167	2.32489	0.192339
GpbHLH11	Gp2g_003350.1	GpbHLH48	Gp6g_018310.1	Segmental duplication	0.569119	2.14543	0.26527
GpbHLH12	Gp2g_003680.1	GpbHLH47	Gp6g_017780.1	Segmental duplication	0.471345	1.82004	0.258975
GpbHLH18	Gp3g_002940.1	GpbHLH27	Gp4g_014610.1	Segmental duplication	0.193014	NaN	NaN
GpbHLH18	Gp3g_002940.1	GpbHLH50	Gp6g_019310.1	Segmental duplication	0.0727387	2.01077	0.0361746
GpbHLH19	Gp3g_005100.1	GpbHLH52	Gp6g_021220.1	Segmental duplication	0.400811	1.48006	0.270808
GpbHLH15	Gp3g_001290.1	GpbHLH49	Gp6g_018850.1	Segmental duplication	0.372041	1.527	0.243642
GpbHLH17	Gp3g_002030.1	GpbHLH47	Gp6g_017780.1	Segmental duplication	0.242515	1.36186	0.178076
GpbHLH27	Gp4g_014610.1	GpbHLH50	Gp6g_019310.1	Segmental duplication	0.193213	NaN	NaN
GpbHLH32	Gp4g_019120.1	GpbHLH69	Gp7g_012900.1	Segmental duplication	0.782775	3.70431	0.211315
GpbHLH31	Gp4g_018860.1	GpbHLH91	Gp9g_008730.1	Segmental duplication	0.406217	1.10175	0.368702
GpbHLH37	Gp5g_008660.1	GpbHLH58	Gp6g_024120.1	Segmental duplication	0.218873	1.37847	0.15878
GpbHLH36	Gp5g_005030.1	GpbHLH93	Gp9g_014240.1	Segmental duplication	0.128972	1.25006	0.103173
GpbHLH56	Gp6g_023090.1	GpbHLH77	Gp7g_020340.1	Segmental duplication	0.293088	1.18876	0.246549
GpbHLH46	Gp6g_016790.1	GpbHLH82	Gp8g_011800.1	Segmental duplication	0.356428	2.79333	0.1276
GpbHLH45	Gp6g_015450.1	GpbHLH81	Gp8g_011030.1	Segmental duplication	0.265854	1.24348	0.213799
GpbHLH43	Gp6g_010410.1	GpbHLH86	Gp9g_003510.1	Segmental duplication	0.494602	1.97849	0.24999
GpbHLH64	Gp7g_008040.1	GpbHLH84	Gp8g_012230.1	Segmental duplication	0.331891	3.17639	0.104487
GpbHLH70	Gp7g_013080.1	GpbHLH91	Gp9g_008730.1	Segmental duplication	0.275333	1.42761	0.192863
GpbHLH72	Gp7g_016290.1	GpbHLH89	Gp9g_005280.1	Segmental duplication	0.489057	1.39917	0.349535
GpbHLH19	Gp3g_005100.1	GpbHLH20	Gp3g_005120.1	Tandem duplication	0.870495	NaN	NaN
GpbHLH29	Gp4g_018730.1	GpbHLH30	Gp4g_018740.1	Tandem duplication	0.233361	1.14817	0.203246
GpbHLH73	Gp7g_016650.1	GpbHLH74	Gp7g_016670.1	Tandem duplication	0.689432	NaN	NaN
GpbHLH82	Gp8g_011800.1	GpbHLH83	Gp8g_011810.1	Tandem duplication	0.285339	1.00196	0.284782
GpbHLH87	Gp9g_004640.1	GpbHLH88	Gp9g_004650.1	Tandem duplication	0	0	NaN
GpbHLH108	Gp11g_018400.1	GpbHLH109	Gp11g_018420.1	Tandem duplication	0.0303814	0.0748161	0.406081
Note:NaN indicate Not a Number
