# Supplementary material for: Genome-wide characterization of the bHLH gene family in Gynostemma pentaphyllum reveals its potential role in the regulation of gypenoside biosynthesis
Source: BMC Plant Biol. 2024 Mar 20;24:205. doi: 10.1186/s12870-024-04879-y (PMC10953245; doi:10.1186/s12870-024-04879-y)
Supplement: Supplementary file 4 — Additional file 4: Table S4. One-to-one orthologous pairs of bHLH genes between two species. [file 12870_2024_4879_MOESM4_ESM.xlsx]

## Sheet: Table S4
Additional file 4: Table S4. One-to-one orthologous pairs of bHLH genes between two species
GpbHLH Gene ID	AtbHLH Gene ID	GpbHLH Gene ID	CsbHLH Gene ID
Gp7g_008040.1	AT1G01260.3	Gp6g_021220.1	CsGy1G000190.1
Gp8g_012230.1	AT1G01260.3	Gp3g_005100.1	CsGy1G000190.1
Gp11g_011050.1	AT1G01260.3	Gp6g_019620.1	CsGy1G001950.1
Gp7g_009410.1	AT1G05805.1	Gp3g_002940.1	CsGy1G002250.1
Gp11g_010670.1	AT1G09530.6	Gp6g_019310.1	CsGy1G002250.1
Gp4g_001810.1	AT1G10610.1	Gp6g_018850.1	CsGy1G002650.1
Gp6g_025700.1	AT1G12540.1	Gp3g_001290.1	CsGy1G002650.1
Gp4g_001810.1	AT1G12860.1	Gp3g_001710.1	CsGy1G003190.1
Gp2g_000220.1	AT1G12860.1	Gp6g_018310.1	CsGy1G003190.1
Gp3g_002030.1	AT1G18400.1	Gp2g_003350.1	CsGy1G003200.1
Gp6g_017780.1	AT1G18400.1	Gp3g_002030.1	CsGy1G003810.1
Gp7g_012580.1	AT1G22490.2	Gp6g_017780.1	CsGy1G003810.1
Gp4g_013800.1	AT1G26260.2	Gp2g_003680.1	CsGy1G003810.1
Gp10g_017140.1	AT1G26260.2	Gp6g_019310.1	CsGy1G005170.1
Gp6g_019310.1	AT1G26945.1	Gp4g_014610.1	CsGy1G005170.1
Gp4g_014610.1	AT1G26945.1	Gp3g_001710.1	CsGy1G006120.1
Gp9g_005280.1	AT1G27740.1	Gp6g_018310.1	CsGy1G006120.1
Gp7g_016290.1	AT1G27740.1	Gp2g_003350.1	CsGy1G006120.1
Gp6g_024120.1	AT1G32640.1	Gp3g_002030.1	CsGy1G006510.1
Gp5g_008660.1	AT1G32640.1	Gp6g_017780.1	CsGy1G006510.1
Gp5g_005030.1	AT1G51070.2	Gp2g_003680.1	CsGy1G006510.1
Gp9g_014240.1	AT1G51070.2	Gp3g_002940.1	CsGy1G007680.1
Gp6g_010410.1	AT1G51140.1	Gp6g_019310.1	CsGy1G007680.1
Gp7g_019220.1	AT1G59640.2	Gp6g_021220.1	CsGy1G009850.1
Gp6g_025700.1	AT1G62975.1	Gp3g_005100.1	CsGy1G009850.1
Gp5g_009350.1	AT1G64680.1	Gp3g_005120.1	CsGy1G009870.1
Gp10g_013120.1	AT1G66470.1	Gp5g_005030.1	CsGy1G011150.1
Gp4g_013320.1	AT1G68810.1	Gp3g_006330.1	CsGy1G011150.1
Gp10g_017520.1	AT1G68810.1	Gp11g_001460.1	CsGy1G012180.1
Gp4g_013800.1	AT1G68920.2	Gp6g_015450.1	CsGy1G017720.1
Gp10g_017140.1	AT1G68920.2	Gp8g_011030.1	CsGy1G017720.1
Gp3g_001710.1	AT1G69010.1	Gp8g_011800.1	CsGy1G020430.1
Gp7g_011910.1	AT1G69010.1	Gp6g_016790.1	CsGy1G020430.1
Gp2g_003350.1	AT1G69010.1	Gp3g_007860.1	CsGy1G021850.1
Gp3g_002030.1	AT1G73830.1	Gp6g_012640.1	CsGy1G027460.1
Gp6g_017780.1	AT1G73830.1	Gp9g_003510.1	CsGy1G029570.1
Gp3g_002940.1	AT1G74500.1	Gp6g_010410.1	CsGy1G029570.1
Gp4g_014610.1	AT1G74500.1	Gp6g_012640.1	CsGy2G000390.1
Gp1g_024350.1	AT2G14760.3	Gp8g_004740.1	CsGy2G003830.1
Gp11g_004720.1	AT2G16910.1	Gp11g_010670.1	CsGy2G005180.1
Gp11g_005630.1	AT2G18300.3	Gp6g_015450.1	CsGy2G005180.1
Gp7g_020340.1	AT2G20180.3	Gp8g_011030.1	CsGy2G005180.1
Gp6g_023090.1	AT2G20180.3	Gp8g_011800.1	CsGy2G006600.1
Gp1g_010130.1	AT2G21170.1	Gp6g_016790.1	CsGy2G006600.1
Gp4g_018730.1	AT2G22750.3	Gp5g_003010.1	CsGy2G008960.1
Gp6g_015450.1	AT2G24260.1	Gp5g_001660.1	CsGy2G010650.1
Gp8g_011030.1	AT2G24260.1	Gp11g_005630.1	CsGy2G012230.1
Gp1g_017480.1	AT2G28160.1	Gp1g_010130.1	CsGy2G013080.1
Gp10g_006090.1	AT2G40200.1	Gp9g_005560.1	CsGy2G018190.1
Gp2g_017170.1	AT2G41130.1	Gp7g_016050.1	CsGy2G018190.1
Gp2g_010820.1	AT2G41240.1	Gp9g_005280.1	CsGy2G018480.1
Gp5g_016770.1	AT2G42280.3	Gp7g_016290.1	CsGy2G018480.1
Gp5g_016920.1	AT2G42300.1	Gp1g_024350.1	CsGy2G018480.1
Gp7g_009410.1	AT2G43140.2	Gp7g_016650.1	CsGy2G018830.1
Gp7g_008040.1	AT2G46510.1	Gp4g_017550.1	CsGy2G018830.1
Gp8g_012230.1	AT2G46510.1	Gp7g_016670.1	CsGy2G018890.1
Gp7g_005550.1	AT3G06120.1	Gp7g_012580.1	CsGy2G020980.1
Gp7g_021070.1	AT3G07340.1	Gp7g_012900.1	CsGy2G021400.1
Gp9g_001470.1	AT3G21330.1	Gp7g_013080.1	CsGy2G021590.1
Gp11g_018330.1	AT3G21330.1	Gp9g_008730.1	CsGy2G021590.1
Gp11g_002210.1	AT3G22100.1	Gp4g_018860.1	CsGy2G021590.1
Gp7g_004300.1	AT3G23210.1	Gp5g_009350.1	CsGy3G000760.1
Gp7g_003250.1	AT3G24140.1	Gp6g_024120.1	CsGy3G001550.1
Gp4g_013320.1	AT3G25710.1	Gp5g_008660.1	CsGy3G001550.1
Gp10g_017520.1	AT3G25710.1	Gp7g_008950.1	CsGy3G007140.1
Gp4g_001810.1	AT3G26744.2	Gp7g_008040.1	CsGy3G008000.1
Gp2g_000220.1	AT3G26744.2	Gp8g_012230.1	CsGy3G008000.1
Gp4g_014610.1	AT3G28857.1	Gp7g_003250.1	CsGy3G010970.1
Gp3g_002940.1	AT3G47710.1	Gp7g_004300.1	CsGy3G012200.1
Gp6g_019310.1	AT3G47710.1	Gp7g_005550.1	CsGy3G013600.1
Gp7g_016670.1	AT3G50330.1	Gp7g_007430.1	CsGy3G015780.1
Gp9g_004640.1	AT3G50330.1	Gp6g_025700.1	CsGy3G016460.1
Gp2g_017170.1	AT3G56770.1	Gp1g_022070.1	CsGy3G016460.1
Gp2g_010820.1	AT3G56970.1	Gp2g_003680.1	CsGy3G020400.1
Gp5g_016920.1	AT3G57800.1	Gp1g_020950.1	CsGy3G021290.1
Gp7g_004300.1	AT4G14410.1	Gp9g_014240.1	CsGy3G022160.1
Gp6g_024120.1	AT4G17880.1	Gp2g_000220.1	CsGy3G024530.1
Gp5g_008660.1	AT4G17880.1	Gp7g_020340.1	CsGy3G025290.1
Gp1g_022070.1	AT4G25400.2	Gp6g_023090.1	CsGy3G025290.1
Gp7g_020340.1	AT4G28790.1	Gp5g_016770.1	CsGy3G034150.1
Gp6g_023090.1	AT4G28790.1	Gp5g_016920.1	CsGy3G034180.1
Gp8g_011800.1	AT4G29930.7	Gp9g_001470.1	CsGy3G039120.1
Gp6g_016790.1	AT4G29930.7	Gp11g_018330.1	CsGy3G039120.1
Gp6g_015450.1	AT4G30980.2	Gp7g_013080.1	CsGy3G043270.1
Gp8g_011030.1	AT4G30980.2	Gp9g_008730.1	CsGy3G043270.1
Gp1g_024350.1	AT4G33880.1	Gp4g_018860.1	CsGy3G043270.1
Gp11g_005630.1	AT4G34530.1	Gp6g_024040.1	CsGy3G044040.1
Gp4g_021010.1	AT4G36060.3	Gp6g_024120.1	CsGy3G044130.1
Gp11g_005630.1	AT4G36540.1	Gp5g_008660.1	CsGy3G044130.1
Gp4g_017550.1	AT4G36930.1	Gp1g_024350.1	CsGy4G000380.1
Gp4g_018730.1	AT4G37850.1	Gp7g_009410.1	CsGy4G003730.1
Gp4g_019120.1	AT4G38070.1	Gp3g_001710.1	CsGy4G009480.1
Gp3g_001710.1	AT5G08130.8	Gp6g_018310.1	CsGy4G009480.1
Gp6g_018310.1	AT5G08130.8	Gp2g_003350.1	CsGy4G009480.1
Gp7g_013080.1	AT5G10570.1	Gp2g_010820.1	CsGy4G018230.1
Gp4g_018860.1	AT5G10570.1	Gp9g_010740.1	CsGy4G020280.1
Gp2g_003350.1	AT5G38860.1	Gp7g_016670.1	CsGy4G022460.1
Gp3g_002940.1	AT5G39860.1	Gp9g_004640.1	CsGy4G022460.1
Gp9g_005280.1	AT5G43175.1	Gp9g_005280.1	CsGy4G023010.1
Gp7g_016290.1	AT5G43175.1	Gp7g_016290.1	CsGy4G023010.1
Gp5g_001660.1	AT5G43650.1	Gp1g_024350.1	CsGy4G023010.1
Gp6g_024040.1	AT5G46690.1	Gp9g_005560.1	CsGy4G023340.1
Gp6g_024120.1	AT5G46760.1	Gp7g_016050.1	CsGy4G023340.1
Gp5g_008660.1	AT5G46760.1	Gp6g_025700.1	CsGy5G003320.1
Gp6g_024120.1	AT5G46830.1	Gp1g_022070.1	CsGy5G003320.1
Gp5g_008660.1	AT5G46830.1	Gp10g_013120.1	CsGy5G014810.1
Gp7g_021070.1	AT5G48560.1	Gp3g_002940.1	CsGy5G023120.1
Gp6g_021220.1	AT5G50915.2	Gp6g_019310.1	CsGy5G023120.1
Gp3g_005100.1	AT5G50915.2	Gp4g_014610.1	CsGy5G023120.1
Gp6g_025700.1	AT5G51780.2	Gp4g_013800.1	CsGy5G024070.1
Gp1g_022070.1	AT5G51780.2	Gp10g_017140.1	CsGy5G024070.1
Gp1g_020950.1	AT5G53210.1	Gp4g_013320.1	CsGy5G024420.1
Gp9g_014240.1	AT5G54680.1	Gp10g_017520.1	CsGy5G024420.1
Gp1g_012800.1	AT5G54680.1	Gp3g_002940.1	CsGy5G028200.1
Gp8g_011800.1	AT5G57150.4	Gp6g_019310.1	CsGy5G028200.1
Gp6g_016790.1	AT5G57150.4	Gp4g_014610.1	CsGy5G028200.1
Gp6g_015450.1	AT5G58010.1	Gp9g_022100.1	CsGy5G030750.1
Gp8g_011030.1	AT5G58010.1	Gp5g_011610.1	CsGy6G000530.1
Gp6g_018850.1	AT5G61270.1	Gp10g_006090.1	CsGy6G001860.1
Gp3g_001290.1	AT5G61270.1	Gp11g_011050.1	CsGy6G008650.1
Gp6g_019620.1	AT5G62610.1	Gp1g_013660.1	CsGy6G010460.1
Gp7g_013080.1	AT5G65640.1	Gp1g_017480.1	CsGy6G012010.1
Gp9g_008730.1	AT5G65640.1	Gp3g_001710.1	CsGy6G019430.1
Gp4g_018860.1	AT5G65640.1	Gp7g_011910.1	CsGy6G019430.1
Gp7g_016670.1	AT5G67060.1	Gp7g_019220.1	CsGy6G020350.1
Gp1g_003920.1	AT5G67060.1	Gp7g_019350.1	CsGy6G020450.1
Gp7g_016650.1	AT5G67110.1	Gp6g_021730.1	CsGy6G021270.1
Gp4g_017550.1	AT5G67110.1	Gp7g_016650.1	CsGy6G027690.1
		Gp4g_017550.1	CsGy6G027700.1
		Gp4g_018730.1	CsGy6G028920.1
		Gp7g_013080.1	CsGy6G029020.1
		Gp9g_008730.1	CsGy6G029020.1
		Gp4g_018860.1	CsGy6G029020.1
		Gp4g_019120.1	CsGy6G029330.1
		Gp1g_010130.1	CsGy6G031280.1
		Gp4g_021010.1	CsGy6G031280.1
		Gp11g_005630.1	CsGy7G000100.1
		Gp11g_004720.1	CsGy7G000880.1
		Gp11g_002210.1	CsGy7G003660.1
		Gp11g_001460.1	CsGy7G004270.1
		Gp1g_013660.1	CsGy7G004270.1
		Gp11g_008720.1	CsGy7G006120.1
		Gp9g_005280.1	CsGy7G006420.1
		Gp7g_016290.1	CsGy7G006420.1
		Gp1g_024350.1	CsGy7G006420.1
		Gp11g_006700.1	CsGy7G007190.1
		Gp7g_020340.1	CsGy7G012520.1
		Gp7g_022240.1	CsGy7G014410.1
		Gp9g_003510.1	CsGy7G017760.1
		Gp9g_001470.1	CsGy7G021350.1
		Gp11g_018330.1	CsGy7G021350.1
