# Supplementary material for: Genome-wide characterization of the bHLH gene family in Gynostemma pentaphyllum reveals its potential role in the regulation of gypenoside biosynthesis
Source: BMC Plant Biol. 2024 Mar 20;24:205. doi: 10.1186/s12870-024-04879-y (PMC10953245; doi:10.1186/s12870-024-04879-y)
Supplement: Supplementary file 5 — Additional file 5: Table S5. The FPKM value of each structural gene from the pathway of gypenoside biosynthesis and bHLH genes identified in the gypenoside-related module. [file 12870_2024_4879_MOESM5_ESM.xlsx]

## Sheet: Table S5
Additional file 5: Table S5. The FPKM value of each structural gene from the pathway of gypenoside biosynthesis and bHLH genes identified in the gypenoside-related module
geneID	gene name	WGCNA module	Fruit	Flower	Root	Stem	Tendril	Mature Leaf	Tender Leaf	Module Membership	gene significance
Gp3g_013210	GpFPS1	red	51.1523	81.6689	68.3722	10.4665	35.3306	116.413	219.734	0.893414	0.940682
Gp1g_009710	GpSS1	red	82.6414	41.8508	67.088	39.5411	82.8039	84.8591	203.919	0.815989	0.938347
Gp7g_016030	GpSE2	red	15.6321	89.9564	21.5551	4.18055	42.1437	121	393.541	0.891058	0.950858
Gp8g_001640	GpOSC1	red	7.98035	79.9441	18.9838	3.30693	15.1653	84.1371	357.392	0.857958	0.963814
Gp3g_001290	GpbHLH15	red	6.88276	0.955702	0.23905	3.8622	16.0442	9.3179	59.3727	0.824079	0.965627
Gp4g_013320	GpbHLH25	red	1.14233	3.48664	1.77906	1.5532	2.16523	2.08159	7.33675	0.754763	0.938955
Gp6g_010410	GpbHLH43	red	34.1999	41.0767	23.4711	32.954	29.0695	78.265	159.15	0.895705	0.92885
Gp6g_024040	GpbHLH57	red	5.41249	6.64599	0.108629	0.533028	0	26.3134	93.8886	0.905675	0.96302
Gp6g_024120	GpbHLH58	red	18.8019	19.4756	31.7633	30.4495	45.0198	52.24	88.6362	0.866027	0.828295
Gp7g_005550	GpbHLH62	red	0.0645003	1.14522	0.092187	0.28308	0.0402257	1.11549	7.44544	0.837806	0.983512
Gp7g_008950	GpbHLH65	red	0.550947	2.74872	0.0307437	0.70384	4.39829	13.3491	36.2062	0.945606	0.936811
Gp9g_001470	GpbHLH85	red	0.600556	2.47686	2.00096	1.62608	0.738405	2.75987	4.22697	0.729106	0.834572
Gp9g_005560	GpbHLH90	red	14.7293	9.76533	5.40351	1.56618	3.07648	4.92728	24.1939	0.554471	0.832131
