# Supplementary material for: Genome-wide characterization of the bHLH gene family in Gynostemma pentaphyllum reveals its potential role in the regulation of gypenoside biosynthesis
Source: BMC Plant Biol. 2024 Mar 20;24:205. doi: 10.1186/s12870-024-04879-y (PMC10953245; doi:10.1186/s12870-024-04879-y)
Supplement: Supplementary file 6 — Additional file 6: Table S6. Promoter analysis of the GpbHLH gene family inGynostemma pentaphyllum. [file 12870_2024_4879_MOESM6_ESM.xlsx]

## Sheet: Table S6
Additional file 6: Table S6. Promoter analysis of the GpbHLH gene family in Gynostemma pentaphyllum
Gene ID	Light signal												Total	Phytormone responsive										Total	Abiotic and biotic stresses									Total
	Box 4	G-box	GT1-motif	LAMP-element	AE-box	GATA-motif	chs-CMA1a	I-box	GA-motif	L-box	TCT-motif	AT1-motif		ABRE	AAGAA-motif	CGTCA-motif	TGACG-motif	MYC	P-box	as-1	TGA-element	TCA-element	ERE		ARE	WUN-motif	W box	LTR	TC-rich repeats	MBS	WRE3	STRE	DRE core
GpbHLH15	0	0	1	0	0	1	1	0	0	0	0	0	3	0	2	0	0	3	1	0	1	0	0	7	0	0	0	0	0	1	0	1	1	3
GpbHLH25	2	0	1	0	2	1	1	0	1	1	0	0	9	0	2	0	0	3	0	0	0	0	0	5	0	0	0	0	0	0	1	0	1	2
GpbHLH43	1	0	0	0	1	2	0	1	0	0	0	0	5	2	1	1	1	2	0	1	1	0	0	9	1	0	0	0	0	0	1	0	0	2
GpbHLH57	0	0	0	0	0	0	0	1	1	0	0	0	2	1	1	0	1	1	0	1	0	0	0	5	3	0	0	1	0	0	0	2	0	6
GpbHLH58	2	0	1	0	0	0	0	0	0	0	0	1	4	1	3	0	1	2	1	1	0	2	2	13	1	1	0	0	0	0	1	1	1	5
GpbHLH62	0	2	0	2	1	0	0	0	0	0	0	0	5	1	0	1	0	3	0	0	0	1	1	7	0	0	0	1	0	0	1	1	0	3
GpbHLH65	3	3	0	0	0	0	0	1	2	0	2	1	12	4	1	0	0	2	0	0	0	0	2	9	1	0	0	0	0	0	0	2	0	3
GpbHLH85	1	2	0	0	0	0	0	2	1	0	0	1	7	2	1	0	0	1	0	0	1	1	2	8	1	0	1	0	1	1	1	0	0	5
GpbHLH90	2	0	0	0	0	0	0	0	0	0	0	0	2	0	0	1	0	4	1	0	0	1	0	7	1	1	0	0	1	0	0	1	0	4
