# Supplementary material for: Genome-wide characterization of the bHLH gene family in Gynostemma pentaphyllum reveals its potential role in the regulation of gypenoside biosynthesis
Source: BMC Plant Biol. 2024 Mar 20;24:205. doi: 10.1186/s12870-024-04879-y (PMC10953245; doi:10.1186/s12870-024-04879-y)
Supplement: Supplementary file 7 — Additional file 7: Table S7. List of oligonucleotide sequences used in this study. [file 12870_2024_4879_MOESM7_ESM.xlsx]

## Sheet: Table S7
Additional file 7: Table S7. List of oligonucleotide sequences used in this study.
Oligo names	Sequences (5'->3')	Description
GpbHLH15-F	GCAGTGAGAAAAAGGACAAGATCA	qRT-PCR
GpbHLH15-R	CACCATGTTCCAATTGCACATT	qRT-PCR
GpbHLH25-F	GAACTAACTGTCCACGAATCCTCA	qRT-PCR
GpbHLH25-R	GATCTTCACAGCAAAGAGAAGCC	qRT-PCR
GpbHLH43-F	CGAGAACCGAAGTGTCAAAGAA	qRT-PCR
GpbHLH43-R	TTGTCTTCAAGCTCAAGCACCT	qRT-PCR
GpbHLH57-F	AACATCTTGCTGTCTTGCGTTC	qRT-PCR
GpbHLH57-R	TCTTTCACAAACTCAACTGCACC	qRT-PCR
GpbHLH58-F	GAAATCTGAACAGGAACACCGTAA	qRT-PCR
GpbHLH58-R	GGTAAACCAACACCAGTCATAAAAG	qRT-PCR
GpbHLH62-F	TCTTTGACCCCTTGTTTCTATATCA	qRT-PCR
GpbHLH62-R	GATGAACTCTATCACACCCCCAA	qRT-PCR
GpbHLH65-F	TCAAACACTGCTAAGGCTACAACA	qRT-PCR
GpbHLH65-R	CGGCGAAGAATACAACTCTACAAG	qRT-PCR
GpbHLH85-F	AGCAGTTATCTTCGGCATTGG	qRT-PCR
GpbHLH85-R	TGAACGGGTGCATCGAGTAAT	qRT-PCR
GpbHLH90-F	CTTTCTTTGCTTCTGGTTGGG	qRT-PCR
GpbHLH90-R	GAGAGACCCCAAAATTCTCAGG	qRT-PCR
GpFPS1-F	TAAATGTTCTTGGCTGGTCGTT	qRT-PCR
GpFPS1-R	ACGTTTGCTGGGTCTGCTTT	qRT-PCR
GpSS1-F	GAAAGGGTATCAGGAGGCGA	qRT-PCR
GpSS1-R	AACCTAGCCCGACAAGTCCA	qRT-PCR
GpSE2-F	GGAGGAGGAATTGCTGGTCTT	qRT-PCR
GpSE2-R	TGATTCTGCCTGCTCAAGTACC	qRT-PCR
GpOSC1-F	TGGTGGTCTTAACGATGCTTGT	qRT-PCR
GpOSC1-R	TTCCAGCCCACTCATAAGCAC	qRT-PCR
GpActin-F	CTCCTCTCAATCCTAAAGCCAAC	qRT-PCR
GpActin-R	GGCATACAAAGATAGAACGGCTT	qRT-PCR
PHB- GpbHLH15-YFP-F	CTCTCTCTCAAGCTTGGATCCATGAATGAGATGAGTCATTGTGTAGTTC	subcellular localization
PHB- GpbHLH15-YFP-R	GCCCTTGCTCACCATACTAGTTCAATTTCCTTGCAAGTTGTTTG	subcellular localization
PHB- GpbHLH58-YFP-F	CTCTCTCTCAAGCTTGGATCCATGACTGATTTCCGATTACCTCC	subcellular localization
PHB- GpbHLH58-YFP-R	GCCCTTGCTCACCATACTAGTCTATCGGGTAGCACCTACTTTGG	subcellular localization
FPS-PABAI-F	GAAAAGCTTGAATTCGAGCTCCGCCTTCATTATTGTTGGAGTAA	Y1H
FPS-PABAI-R	ATACAGAGCACATGCCTCGAGGGACAACAAATTTAAGAGAGCTGATA	Y1H
SS-PABAI-F	GAAAAGCTTGAATTCGAGCTCAAGGTGAGGCAGGGCAGTC	Y1H
SS-PABAI-R	ATACAGAGCACATGCCTCGAGTTCTGCCTCTTAAAAAAAAAACCT	Y1H
SE-PABAI-F	GAAAAGCTTGAATTCGAGCTCATACTTCATAAAACTTAGCGCGGT	Y1H
SE-PABAI-R	ATACAGAGCACATGCCTCGAGCCATCTTCTTCTCCCATCCTAATT	Y1H
OSC-PABAI-F	GAAAAGCTTGAATTCGAGCTCTTTCTAATTTCCCTCGTAGAGTCAA	Y1H
OSC-PABAI-R	ATACAGAGCACATGCCTCGAGCGATCTTTTTTGCTTTTTCCTTT	Y1H
GpbHLH15-AD-F	GCCATGGAGGCCAGTGAATTCATGAATGAGATGAGTCATTGTGTAGTTC	Y1H
GpbHLH15-AD-R	ACGATTCATCTGCAGCTCGAGTCAATTTCCTTGCAAGTTGTTTG	Y1H
GpbHLH58-AD-F	GCCATGGAGGCCAGTGAATTCATGACTGATTTCCGATTACCTCC	Y1H
GpbHLH58-AD-R	ACGATTCATCTGCAGCTCGAGCTATCGGGTAGCACCTACTTTGG	Y1H
FPS-LUC-F	GGTGGAGATCGAATTCCATGGCGCCTTCATTATTGTTGGAGTAA	Dual-luciferase
FPS-LUC-R	TGTTTTTGGCGTCTTCCATGGGGACAACAAATTTAAGAGAGCTGATA	Dual-luciferase
SS-LUC-F	GGTGGAGATCGAATTCCATGGAACTTGAAAGGAGAAGGATGATTG	Dual-luciferase
SS-LUC-R	TGTTTTTGGCGTCTTCCATGGTTCTGCCTCTTAAAAAAAAAACCT	Dual-luciferase
SE-LUC-F	GGTGGAGATCGAATTCCATGGTGTGAATTGTCAAGTAATAATAGGCC	Dual-luciferase
SE-LUC-R	TGTTTTTGGCGTCTTCCATGGTTTTTTAAATCCCCGCAACC	Dual-luciferase
OSC1-LUC-F	GGTGGAGATCGAATTCCATGGACAGTTTTTTTGTAGGGGTGGAT	Dual-luciferase
OSC1-LUC-R	TGTTTTTGGCGTCTTCCATGGCGATCTTTTTTGCTTTTTCCTTT	Dual-luciferase
GpbHLH15-OX-F	AAAAAGCAGGCTCCATGAATGAGATGAGTCATTGTGTAGTTC	Dual-luciferase
GpbHLH15-OX-R	AGAAAGCTGGGTTTCAATTTCCTTGCAAGTTGTTTG	Dual-luciferase
GpbHLH58-OX-F	AAAAAGCAGGCTCCATGACTGATTTCCGATTACCTCC	Dual-luciferase
GpbHLH58-OX-R	AGAAAGCTGGGTTTCTATCGGGTAGCACCTACTTTGG	Dual-luciferase
